# Supplementary material for: 3,4-Dimethyl­pyrano[2,3-c]pyrazol-6(2H)-one
Source: Acta Crystallogr Sect E Struct Rep Online. 2012 Mar 28;68(Pt 4):o1217. doi: 10.1107/S1600536812012779 (PMC3344151; doi:10.1107/S1600536812012779)
Supplement: Supplementary file 1 [file e-68-o1217-sup1.cif]

##############################################################################
#                                                                            #
# This CIF contains the data in a paper accepted for publication in          #
# Acta Crystallographica Section E. It conforms to the requirements of       #
# Notes for Authors for Acta Crystallographica Section E, and has been       #
# peer reviewed under the auspices of the IUCr Commission on Journals.       #
#                                                                            #
# Full details of the Crystallographic Information File format               #
# are given in the paper "The Crystallographic Information File (CIF):       #
# a New Standard Archive File for Crystallography" by S. R. Hall, F. H.      #
# Allen and I. D. Brown [Acta Cryst. (1991), A47, 655-685].                  #
#                                                                            #
# The current version of the core CIF dictionary is obtainable from          #
# ftp://ftp.iucr.org/pub/cif_core.dic.                                       #
#                                                                            #
# Software is freely available for graphical display of the structure(s)     #
# in this CIF. For information consult the CIF software page                 #
# http://www.iucr.org/resources/cif/software.                                #
#                                                                            #
# This file may be used for bona fide research purposes within the           #
# scientific community so long as proper attribution is given to the journal # 
# article from which it was obtained.                                        #
#                                                                            #
##############################################################################
data_I
_audit_creation_method     SHELXL-97
_chemical_name_systematic
;
3,4-Dimethylpyrano[2,3-<i>c</i>]pyrazol-6(2<i>H</i>)-one
;
_chemical_name_common
;
;
_chemical_formula_moiety     'C8 H8 N2 O2'
_chemical_formula_sum     'C8 H8 N2 O2'
_chemical_formula_iupac     'C8 H8 N2 O2'
_chemical_formula_weight     164.16
_chemical_melting_point     518
_symmetry_cell_setting     monoclinic
_symmetry_space_group_name_H-M     'P 21/n'
_symmetry_space_group_name_Hall     '-P 2yn'
loop_
    _symmetry_equiv_pos_as_xyz
    'x, y, z'
    '-x+1/2, y+1/2, -z+1/2'
    '-x, -y, -z'
    'x-1/2, -y-1/2, z-1/2'
_cell_length_a     13.6219(3)
_cell_length_b     6.8766(2)
_cell_length_c     16.2369(4)
_cell_angle_alpha     90.00
_cell_angle_beta     96.091(2)
_cell_angle_gamma     90.00
_cell_volume     1512.36(7)
_cell_formula_units_Z     8
_cell_measurement_reflns_used     5051
_cell_measurement_theta_min     2.52
_cell_measurement_theta_max     27.76
_cell_measurement_temperature     296(2)
_cell_special_details     ?
_exptl_crystal_description     'needle'
_exptl_crystal_colour     'Yellow'
_exptl_crystal_size_max     0.30
_exptl_crystal_size_mid     0.18
_exptl_crystal_size_min     0.11
_exptl_crystal_density_diffrn     1.443
_exptl_crystal_density_meas     ?
_exptl_crystal_density_method     'not measured'
_exptl_crystal_F_000     688
_exptl_absorpt_coefficient_mu     0.106
_exptl_absorpt_correction_type     multi-scan
_exptl_absorpt_process_details     '(SADABS; Bruker, 2007)'
_exptl_absorpt_correction_T_min     0.9699
_exptl_absorpt_correction_T_max     0.9888
_exptl_special_details     ?
_diffrn_ambient_temperature     296(2)
_diffrn_radiation_type     MoK\a
_diffrn_radiation_wavelength     0.71073
_diffrn_radiation_source     'fine-focus sealed tube'
_diffrn_radiation_monochromator     graphite
_diffrn_measurement_device_type     'Bruker Kappa APEXII CCD'
_diffrn_measurement_method     '\f and \w scans'
_diffrn_detector_area_resol_mean     ?
_diffrn_reflns_number     16831
_diffrn_reflns_av_R_equivalents     0.0314
_diffrn_reflns_av_sigmaI/netI     0.0288
_diffrn_reflns_theta_min     1.86
_diffrn_reflns_theta_max     28.33
_diffrn_reflns_theta_full     26.00
_diffrn_measured_fraction_theta_max     0.998
_diffrn_measured_fraction_theta_full     1.000
_diffrn_reflns_limit_h_min     -18
_diffrn_reflns_limit_h_max     18
_diffrn_reflns_limit_k_min     -8
_diffrn_reflns_limit_k_max     9
_diffrn_reflns_limit_l_min     -21
_diffrn_reflns_limit_l_max     18
_diffrn_standards_number     0
_diffrn_standards_interval_count     .
_diffrn_standards_interval_time     .
_diffrn_standards_decay_%     ?
_refine_special_details
;
 Refinement of F^2^ against ALL reflections.  The weighted R-factor wR and
 goodness of fit S are based on F^2^, conventional R-factors R are based
 on F, with F set to zero for negative F^2^. The threshold expression of
 F^2^ > 2\s(F^2^) is used only for calculating R-factors(gt) etc. and is
 not relevant to the choice of reflections for refinement.  R-factors based
 on F^2^ are statistically about twice as large as those based on F, and R-
 factors based on ALL data will be even larger.
;
_reflns_number_total     3770
_reflns_number_gt     2654
_reflns_threshold_expression     I>2\s(I)
_refine_ls_structure_factor_coef     Fsqd
_refine_ls_matrix_type     full
_refine_ls_R_factor_all     0.0677
_refine_ls_R_factor_gt     0.0414
_refine_ls_wR_factor_gt     0.1018
_refine_ls_wR_factor_ref     0.1169
_refine_ls_goodness_of_fit_ref     1.016
_refine_ls_restrained_S_all     1.016
_refine_ls_number_reflns     3770
_refine_ls_number_parameters     228
_refine_ls_number_restraints     0
_refine_ls_hydrogen_treatment     mixed
_refine_ls_weighting_scheme     calc
_refine_ls_weighting_details
         'calc w=1/[\s^2^(Fo^2^)+(0.0553P)^2^+0.3127P] where P=(Fo^2^+2Fc^2^)/3'
_atom_sites_solution_hydrogens     geom
_atom_sites_solution_primary     direct
_atom_sites_solution_secondary     difmap
_refine_ls_shift/su_max     0.000
_refine_ls_shift/su_mean     0.000
_refine_diff_density_max     0.234
_refine_diff_density_min     -0.155
_refine_ls_extinction_method     'SHELXL97 (Sheldrick, 2008)'
_refine_ls_extinction_coef     0.0060(10)
_refine_ls_extinction_expression
                                  'Fc^*^=kFc[1+0.001xFc^2^\l^3^/sin(2\q)]^-1/4^'
loop_
    _atom_type_symbol
    _atom_type_description
    _atom_type_scat_dispersion_real
    _atom_type_scat_dispersion_imag
    _atom_type_scat_source
    'C' 'C' 0.0033 0.0016
                         'International Tables Vol C Tables 4.2.6.8 and 6.1.1.4'
    'H' 'H' 0.0000 0.0000
                         'International Tables Vol C Tables 4.2.6.8 and 6.1.1.4'
    'N' 'N' 0.0061 0.0033
                         'International Tables Vol C Tables 4.2.6.8 and 6.1.1.4'
    'O' 'O' 0.0106 0.0060
                         'International Tables Vol C Tables 4.2.6.8 and 6.1.1.4'
_computing_data_collection     'APEX2 (Bruker, 2007)'
_computing_cell_refinement     'SAINT (Bruker, 2007)'
_computing_data_reduction     'SAINT (Bruker, 2007)'
_computing_structure_solution     'SHELXS97 (Sheldrick, 2008)'
_computing_structure_refinement     'SHELXL97 (Sheldrick, 2008)'
_computing_molecular_graphics
                  'ORTEP-3 for Windows (Farrugia, 1997) and PLATON (Spek, 2009)'
_computing_publication_material
                                'WinGX (Farrugia, 1999) and PLATON (Spek, 2009)'
loop_
    _atom_site_type_symbol
    _atom_site_label
    _atom_site_fract_x
    _atom_site_fract_y
    _atom_site_fract_z
    _atom_site_U_iso_or_equiv
    _atom_site_adp_type
    _atom_site_calc_flag
    _atom_site_refinement_flags
    _atom_site_occupancy
    _atom_site_symmetry_multiplicity
    _atom_site_disorder_assembly
    _atom_site_disorder_group
    O O1 0.14791(7) 0.41930(15) 0.44365(6) 0.0399(3) Uani d . 1 1 . .
    O O2 0.13549(8) 0.13137(18) 0.50096(7) 0.0512(3) Uani d . 1 1 . .
    O O3 0.00479(8) 0.23381(15) 0.19680(7) 0.0417(3) Uani d . 1 1 . .
    O O4 0.14510(8) 0.19091(16) 0.27386(7) 0.0493(3) Uani d . 1 1 . .
    N N1 0.14966(10) 0.7225(2) 0.38066(8) 0.0445(3) Uani d . 1 1 . .
    N N2 0.07651(10) 0.8288(2) 0.33725(9) 0.0446(3) Uani d . 1 1 . .
    N N3 -0.14217(10) 0.2981(2) 0.11578(9) 0.0480(4) Uani d . 1 1 . .
    N N4 -0.17201(10) 0.4537(2) 0.06663(9) 0.0475(4) Uani d . 1 1 . .
    C C1 0.09219(11) 0.2599(2) 0.46042(9) 0.0372(3) Uani d . 1 1 . .
    C C2 -0.01109(11) 0.2563(2) 0.43051(9) 0.0375(3) Uani d . 1 1 . .
    H H2 -0.0480 0.1485 0.4431 0.045 Uiso calc R 1 1 . .
    C C3 -0.05750(10) 0.4004(2) 0.38520(9) 0.0341(3) Uani d . 1 1 . .
    C C4 0.00154(10) 0.5642(2) 0.36819(8) 0.0333(3) Uani d . 1 1 . .
    C C5 0.10172(10) 0.5654(2) 0.39826(9) 0.0351(3) Uani d . 1 1 . .
    C C6 -0.01200(11) 0.7428(2) 0.32825(9) 0.0375(3) Uani d . 1 1 . .
    C C7 -0.10067(12) 0.8367(3) 0.28407(10) 0.0487(4) Uani d . 1 1 . .
    H H7A -0.0840 0.9652 0.2671 0.073 Uiso calc R 1 1 . .
    H H7B -0.1518 0.8446 0.3204 0.073 Uiso calc R 1 1 . .
    H H7C -0.1236 0.7610 0.2362 0.073 Uiso calc R 1 1 . .
    C C8 -0.16479(11) 0.3900(3) 0.35436(11) 0.0473(4) Uani d . 1 1 . .
    H H8A -0.1921 0.2711 0.3729 0.071 Uiso calc R 1 1 . .
    H H8B -0.1724 0.3937 0.2949 0.071 Uiso calc R 1 1 . .
    H H8C -0.1987 0.4986 0.3755 0.071 Uiso calc R 1 1 . .
    C C9 0.09864(11) 0.2979(2) 0.22481(9) 0.0364(3) Uani d . 1 1 . .
    C C10 0.13176(10) 0.4804(2) 0.19482(9) 0.0368(3) Uani d . 1 1 . .
    H H10 0.1960 0.5196 0.2121 0.044 Uiso calc R 1 1 . .
    C C11 0.07528(10) 0.5986(2) 0.14298(9) 0.0332(3) Uani d . 1 1 . .
    C C12 -0.02244(10) 0.5304(2) 0.11579(8) 0.0333(3) Uani d . 1 1 . .
    C C13 -0.05254(11) 0.3506(2) 0.14382(9) 0.0363(3) Uani d . 1 1 . .
    C C14 -0.10441(11) 0.5942(2) 0.06431(9) 0.0380(3) Uani d . 1 1 . .
    C C15 -0.12391(13) 0.7747(3) 0.01454(11) 0.0509(4) Uani d . 1 1 . .
    H H15A -0.1839 0.7596 -0.0217 0.076 Uiso calc R 1 1 . .
    H H15B -0.0700 0.7980 -0.0178 0.076 Uiso calc R 1 1 . .
    H H15C -0.1304 0.8828 0.0510 0.076 Uiso calc R 1 1 . .
    C C16 0.11158(13) 0.7903(2) 0.11518(11) 0.0481(4) Uani d . 1 1 . .
    H H16A 0.1782 0.8107 0.1394 0.072 Uiso calc R 1 1 . .
    H H16B 0.0702 0.8923 0.1324 0.072 Uiso calc R 1 1 . .
    H H16C 0.1097 0.7911 0.0559 0.072 Uiso calc R 1 1 . .
    H H2N 0.0908(14) 0.948(3) 0.3166(11) 0.058 Uiso d . 1 1 . .
    H H4N -0.2329(15) 0.450(3) 0.0380(11) 0.058 Uiso d . 1 1 . .
loop_
    _atom_site_aniso_label
    _atom_site_aniso_U_11
    _atom_site_aniso_U_22
    _atom_site_aniso_U_33
    _atom_site_aniso_U_12
    _atom_site_aniso_U_13
    _atom_site_aniso_U_23
    O1 0.0295(5) 0.0439(6) 0.0448(6) 0.0013(4) -0.0031(4) 0.0031(5)
    O2 0.0412(6) 0.0510(7) 0.0590(7) 0.0083(5) -0.0059(5) 0.0141(6)
    O3 0.0400(6) 0.0337(5) 0.0503(6) -0.0062(4) -0.0005(5) 0.0064(5)
    O4 0.0461(7) 0.0435(6) 0.0568(7) 0.0067(5) -0.0016(5) 0.0123(5)
    N1 0.0365(7) 0.0427(7) 0.0533(8) -0.0043(6) 0.0002(6) 0.0018(6)
    N2 0.0455(8) 0.0362(7) 0.0518(8) -0.0023(6) 0.0037(6) 0.0039(6)
    N3 0.0368(7) 0.0496(8) 0.0561(9) -0.0102(6) -0.0017(6) 0.0001(7)
    N4 0.0332(7) 0.0567(9) 0.0504(8) -0.0009(6) -0.0051(6) -0.0039(7)
    C1 0.0344(8) 0.0406(8) 0.0361(8) 0.0032(6) 0.0014(6) 0.0002(6)
    C2 0.0318(7) 0.0398(8) 0.0409(8) -0.0023(6) 0.0028(6) 0.0035(6)
    C3 0.0289(7) 0.0405(8) 0.0330(7) 0.0008(6) 0.0037(6) -0.0025(6)
    C4 0.0305(7) 0.0368(7) 0.0323(7) 0.0015(6) 0.0022(6) -0.0013(6)
    C5 0.0307(7) 0.0387(8) 0.0352(8) 0.0001(6) 0.0009(6) -0.0020(6)
    C6 0.0387(8) 0.0369(8) 0.0371(8) 0.0023(6) 0.0044(6) -0.0008(6)
    C7 0.0493(10) 0.0450(9) 0.0510(10) 0.0092(7) 0.0017(8) 0.0084(7)
    C8 0.0304(8) 0.0539(10) 0.0564(10) -0.0017(7) -0.0001(7) 0.0063(8)
    C9 0.0339(8) 0.0348(8) 0.0404(8) 0.0027(6) 0.0035(6) -0.0002(6)
    C10 0.0278(7) 0.0380(8) 0.0443(8) -0.0033(6) 0.0021(6) -0.0009(6)
    C11 0.0333(7) 0.0318(7) 0.0353(7) -0.0013(6) 0.0067(6) -0.0027(6)
    C12 0.0325(7) 0.0327(7) 0.0351(8) 0.0012(6) 0.0051(6) -0.0025(6)
    C13 0.0333(8) 0.0367(8) 0.0386(8) -0.0028(6) 0.0023(6) -0.0015(6)
    C14 0.0351(8) 0.0434(8) 0.0352(8) 0.0053(7) 0.0022(6) -0.0046(6)
    C15 0.0498(10) 0.0539(10) 0.0477(10) 0.0141(8) -0.0013(8) 0.0043(8)
    C16 0.0486(10) 0.0381(9) 0.0577(10) -0.0075(7) 0.0059(8) 0.0065(7)
_geom_special_details
;
All s.u.'s (except the s.u. in the dihedral angle between two l.s. planes) are
estimated using the full covariance matrix. The cell s.u.'s are taken into
account individually in the estimation of s.u.'s in distances, angles and
torsion angles; correlations between s.u.'s in cell parameters are only used
when they are defined by crystal symmetry. An approximate (isotropic)
treatment of cell s.u.'s is used for estimating s.u.'s involving l.s. planes.
;
loop_
    _geom_bond_atom_site_label_1
    _geom_bond_atom_site_label_2
    _geom_bond_site_symmetry_2
    _geom_bond_distance
    _geom_bond_publ_flag
    O1 C5 . 1.3603(17) ?
    O1 C1 . 1.3768(18) ?
    O2 C1 . 1.2165(18) ?
    O3 C13 . 1.3609(18) ?
    O3 C9 . 1.3828(18) ?
    O4 C9 . 1.2122(18) ?
    N1 C5 . 1.3094(19) ?
    N1 N2 . 1.3695(19) ?
    N2 C6 . 1.337(2) ?
    N2 H2N . 0.912(19) ?
    N3 C13 . 1.3076(19) ?
    N3 N4 . 1.370(2) ?
    N4 C14 . 1.338(2) ?
    N4 H4N . 0.91(2) ?
    C1 C2 . 1.439(2) ?
    C2 C3 . 1.351(2) ?
    C2 H2 . 0.9300 ?
    C3 C4 . 1.428(2) ?
    C3 C8 . 1.495(2) ?
    C4 C6 . 1.392(2) ?
    C4 C5 . 1.3998(19) ?
    C6 C7 . 1.485(2) ?
    C7 H7A . 0.9600 ?
    C7 H7B . 0.9600 ?
    C7 H7C . 0.9600 ?
    C8 H8A . 0.9600 ?
    C8 H8B . 0.9600 ?
    C8 H8C . 0.9600 ?
    C9 C10 . 1.436(2) ?
    C10 C11 . 1.350(2) ?
    C10 H10 . 0.9300 ?
    C11 C12 . 1.4361(19) ?
    C11 C16 . 1.495(2) ?
    C12 C14 . 1.393(2) ?
    C12 C13 . 1.394(2) ?
    C14 C15 . 1.489(2) ?
    C15 H15A . 0.9600 ?
    C15 H15B . 0.9600 ?
    C15 H15C . 0.9600 ?
    C16 H16A . 0.9600 ?
    C16 H16B . 0.9600 ?
    C16 H16C . 0.9600 ?
loop_
    _geom_angle_atom_site_label_1
    _geom_angle_atom_site_label_2
    _geom_angle_atom_site_label_3
    _geom_angle_site_symmetry_1
    _geom_angle_site_symmetry_3
    _geom_angle
    _geom_angle_publ_flag
    C5 O1 C1 . . 117.54(11) ?
    C13 O3 C9 . . 117.92(11) ?
    C5 N1 N2 . . 101.55(12) ?
    C6 N2 N1 . . 114.76(13) ?
    C6 N2 H2N . . 125.6(12) ?
    N1 N2 H2N . . 119.7(12) ?
    C13 N3 N4 . . 101.29(13) ?
    C14 N4 N3 . . 114.69(13) ?
    C14 N4 H4N . . 126.9(12) ?
    N3 N4 H4N . . 118.4(12) ?
    O2 C1 O1 . . 116.08(13) ?
    O2 C1 C2 . . 124.78(15) ?
    O1 C1 C2 . . 119.13(13) ?
    C3 C2 C1 . . 123.74(14) ?
    C3 C2 H2 . . 118.1 ?
    C1 C2 H2 . . 118.1 ?
    C2 C3 C4 . . 116.33(13) ?
    C2 C3 C8 . . 122.12(14) ?
    C4 C3 C8 . . 121.55(13) ?
    C6 C4 C5 . . 103.48(13) ?
    C6 C4 C3 . . 137.45(14) ?
    C5 C4 C3 . . 119.05(13) ?
    N1 C5 O1 . . 120.99(13) ?
    N1 C5 C4 . . 114.79(13) ?
    O1 C5 C4 . . 124.21(13) ?
    N2 C6 C4 . . 105.43(13) ?
    N2 C6 C7 . . 122.57(14) ?
    C4 C6 C7 . . 132.00(14) ?
    C6 C7 H7A . . 109.5 ?
    C6 C7 H7B . . 109.5 ?
    H7A C7 H7B . . 109.5 ?
    C6 C7 H7C . . 109.5 ?
    H7A C7 H7C . . 109.5 ?
    H7B C7 H7C . . 109.5 ?
    C3 C8 H8A . . 109.5 ?
    C3 C8 H8B . . 109.5 ?
    H8A C8 H8B . . 109.5 ?
    C3 C8 H8C . . 109.5 ?
    H8A C8 H8C . . 109.5 ?
    H8B C8 H8C . . 109.5 ?
    O4 C9 O3 . . 114.99(13) ?
    O4 C9 C10 . . 126.33(14) ?
    O3 C9 C10 . . 118.68(13) ?
    C11 C10 C9 . . 123.95(13) ?
    C11 C10 H10 . . 118.0 ?
    C9 C10 H10 . . 118.0 ?
    C10 C11 C12 . . 116.31(13) ?
    C10 C11 C16 . . 122.29(14) ?
    C12 C11 C16 . . 121.39(13) ?
    C14 C12 C13 . . 103.33(13) ?
    C14 C12 C11 . . 137.69(14) ?
    C13 C12 C11 . . 118.98(13) ?
    N3 C13 O3 . . 120.62(13) ?
    N3 C13 C12 . . 115.28(14) ?
    O3 C13 C12 . . 124.10(13) ?
    N4 C14 C12 . . 105.41(13) ?
    N4 C14 C15 . . 122.24(14) ?
    C12 C14 C15 . . 132.35(15) ?
    C14 C15 H15A . . 109.5 ?
    C14 C15 H15B . . 109.5 ?
    H15A C15 H15B . . 109.5 ?
    C14 C15 H15C . . 109.5 ?
    H15A C15 H15C . . 109.5 ?
    H15B C15 H15C . . 109.5 ?
    C11 C16 H16A . . 109.5 ?
    C11 C16 H16B . . 109.5 ?
    H16A C16 H16B . . 109.5 ?
    C11 C16 H16C . . 109.5 ?
    H16A C16 H16C . . 109.5 ?
    H16B C16 H16C . . 109.5 ?
loop_
    _geom_torsion_atom_site_label_1
    _geom_torsion_atom_site_label_2
    _geom_torsion_atom_site_label_3
    _geom_torsion_atom_site_label_4
    _geom_torsion_site_symmetry_1
    _geom_torsion_site_symmetry_2
    _geom_torsion_site_symmetry_3
    _geom_torsion_site_symmetry_4
    _geom_torsion
    _geom_torsion_publ_flag
    C5 N1 N2 C6 . . . . -0.04(18) ?
    C13 N3 N4 C14 . . . . 0.15(18) ?
    C5 O1 C1 O2 . . . . 179.84(13) ?
    C5 O1 C1 C2 . . . . -0.76(19) ?
    O2 C1 C2 C3 . . . . -179.65(15) ?
    O1 C1 C2 C3 . . . . 1.0(2) ?
    C1 C2 C3 C4 . . . . -0.8(2) ?
    C1 C2 C3 C8 . . . . 179.23(14) ?
    C2 C3 C4 C6 . . . . -177.72(16) ?
    C8 C3 C4 C6 . . . . 2.3(3) ?
    C2 C3 C4 C5 . . . . 0.4(2) ?
    C8 C3 C4 C5 . . . . -179.65(14) ?
    N2 N1 C5 O1 . . . . -178.64(13) ?
    N2 N1 C5 C4 . . . . 0.29(17) ?
    C1 O1 C5 N1 . . . . 179.23(13) ?
    C1 O1 C5 C4 . . . . 0.4(2) ?
    C6 C4 C5 N1 . . . . -0.42(17) ?
    C3 C4 C5 N1 . . . . -179.09(13) ?
    C6 C4 C5 O1 . . . . 178.48(13) ?
    C3 C4 C5 O1 . . . . -0.2(2) ?
    N1 N2 C6 C4 . . . . -0.21(18) ?
    N1 N2 C6 C7 . . . . 179.12(14) ?
    C5 C4 C6 N2 . . . . 0.35(15) ?
    C3 C4 C6 N2 . . . . 178.62(16) ?
    C5 C4 C6 C7 . . . . -178.89(16) ?
    C3 C4 C6 C7 . . . . -0.6(3) ?
    C13 O3 C9 O4 . . . . 177.73(13) ?
    C13 O3 C9 C10 . . . . -1.88(19) ?
    O4 C9 C10 C11 . . . . -176.82(15) ?
    O3 C9 C10 C11 . . . . 2.8(2) ?
    C9 C10 C11 C12 . . . . -1.7(2) ?
    C9 C10 C11 C16 . . . . 178.13(14) ?
    C10 C11 C12 C14 . . . . -179.24(16) ?
    C16 C11 C12 C14 . . . . 0.9(3) ?
    C10 C11 C12 C13 . . . . 0.0(2) ?
    C16 C11 C12 C13 . . . . -179.86(14) ?
    N4 N3 C13 O3 . . . . 179.70(13) ?
    N4 N3 C13 C12 . . . . -0.08(17) ?
    C9 O3 C13 N3 . . . . -179.50(13) ?
    C9 O3 C13 C12 . . . . 0.3(2) ?
    C14 C12 C13 N3 . . . . -0.02(17) ?
    C11 C12 C13 N3 . . . . -179.50(13) ?
    C14 C12 C13 O3 . . . . -179.79(13) ?
    C11 C12 C13 O3 . . . . 0.7(2) ?
    N3 N4 C14 C12 . . . . -0.16(18) ?
    N3 N4 C14 C15 . . . . -179.68(14) ?
    C13 C12 C14 N4 . . . . 0.10(15) ?
    C11 C12 C14 N4 . . . . 179.43(16) ?
    C13 C12 C14 C15 . . . . 179.54(16) ?
    C11 C12 C14 C15 . . . . -1.1(3) ?
loop_
    _geom_hbond_atom_site_label_D
    _geom_hbond_atom_site_label_H
    _geom_hbond_atom_site_label_A
    _geom_hbond_site_symmetry_A
    _geom_hbond_distance_DH
    _geom_hbond_distance_HA
    _geom_hbond_distance_DA
    _geom_hbond_angle_DHA
    N4 H4N O2 4_565 0.91(2) 1.91(2) 2.7860(17) 160.9(17)
    N2 H2N O4 1_565 0.912(19) 1.984(19) 2.8872(18) 170.4(17)
    C2 H2 O2 3_556 0.93 2.49 3.4082(19) 171.2
    C7 H7A O3 1_565 0.96 2.54 3.458(2) 159.3
    C10 H10 O4 2 0.93 2.45 3.3563(18) 163.6
_iucr_refine_instructions_details
;
TITL ZR11_0m in P2(1)/n
CELL 0.71073 13.6219 6.8766 16.2369 90.000 96.091 90.000
ZERR 8.0000 0.0003 0.0002 0.0004 0.000 0.002 0.000
LATT 1
SYMM 0.5-X, 0.5+Y, 0.5-Z
SFAC C H N O
UNIT 64 64 16 16
MERG 2
FMAP 2
GRID
PLAN 20
TEMP 23
SIZE 0.3 0.18 0.11
BOND $H
HTAB
CONF
EQIV $1 X-1/2, 1/2-Y, Z-1/2
HTAB N4 O2_$1
EQIV $2 X, 1+Y, Z
HTAB N2 O4_$2
EQIV $3 -X, -Y, 1-Z
HTAB C2 O2_$3
EQIV $4 X, 1+Y, Z
HTAB C7 O3_$4
EQIV $5 -X+1/2, 1/2+Y, -Z+1/2
HTAB C10 O4_$5
MPLA C1 C2 C3 C4 C5 O1
MPLA C5 C4 C6 N2 N1
MPLA C9 C10 C11 C12 C13 O3
MPLA C11 C12 C13 N3 N4
L.S. 20
ACTA 52
WGHT    0.055300    0.312700
EXTI    0.006018
FVAR       0.41161
O1    4    0.147908    0.419304    0.443652    11.00000    0.02952    0.04394 =
         0.04475    0.00311   -0.00315    0.00130
O2    4    0.135489    0.131372    0.500956    11.00000    0.04122    0.05096 =
         0.05904    0.01408   -0.00588    0.00828
O3    4    0.004793    0.233811    0.196798    11.00000    0.03996    0.03368 =
         0.05034    0.00644   -0.00050   -0.00621
O4    4    0.145097    0.190913    0.273857    11.00000    0.04606    0.04351 =
         0.05680    0.01231   -0.00160    0.00673
N1    3    0.149664    0.722514    0.380665    11.00000    0.03651    0.04273 =
         0.05326    0.00183    0.00016   -0.00428
N2    3    0.076507    0.828830    0.337251    11.00000    0.04546    0.03618 =
         0.05176    0.00385    0.00374   -0.00232
N3    3   -0.142169    0.298121    0.115785    11.00000    0.03684    0.04959 =
         0.05610    0.00014   -0.00173   -0.01017
N4    3   -0.172013    0.453679    0.066634    11.00000    0.03324    0.05665 =
         0.05042   -0.00389   -0.00509   -0.00089
C1    1    0.092192    0.259904    0.460420    11.00000    0.03444    0.04065 =
         0.03605    0.00019    0.00142    0.00324
C2    1   -0.011088    0.256259    0.430506    11.00000    0.03175    0.03976 =
         0.04090    0.00348    0.00283   -0.00232
AFIX  43
H2    2   -0.047982    0.148529    0.443087    11.00000   -1.20000
AFIX   0
C3    1   -0.057497    0.400376    0.385199    11.00000    0.02889    0.04052 =
         0.03298   -0.00252    0.00366    0.00077
C4    1    0.001539    0.564179    0.368186    11.00000    0.03053    0.03679 =
         0.03230   -0.00129    0.00221    0.00151
C5    1    0.101720    0.565431    0.398264    11.00000    0.03068    0.03870 =
         0.03524   -0.00202    0.00095    0.00010
C6    1   -0.012001    0.742849    0.328247    11.00000    0.03869    0.03688 =
         0.03715   -0.00083    0.00444    0.00233
C7    1   -0.100670    0.836716    0.284067    11.00000    0.04926    0.04503 =
         0.05096    0.00844    0.00166    0.00919
AFIX 137
H7A   2   -0.083986    0.965229    0.267124    11.00000   -1.50000
H7B   2   -0.151765    0.844553    0.320359    11.00000   -1.50000
H7C   2   -0.123569    0.761033    0.236166    11.00000   -1.50000
AFIX   0
C8    1   -0.164785    0.390001    0.354361    11.00000    0.03040    0.05393 =
         0.05641    0.00635   -0.00011   -0.00172
AFIX 137
H8A   2   -0.192113    0.271091    0.372901    11.00000   -1.50000
H8B   2   -0.172435    0.393675    0.294921    11.00000   -1.50000
H8C   2   -0.198680    0.498575    0.375463    11.00000   -1.50000
AFIX   0
C9    1    0.098638    0.297938    0.224810    11.00000    0.03386    0.03481 =
         0.04040   -0.00021    0.00350    0.00273
C10   1    0.131763    0.480437    0.194818    11.00000    0.02778    0.03805 =
         0.04430   -0.00088    0.00212   -0.00330
AFIX  43
H10   2    0.195992    0.519597    0.212144    11.00000   -1.20000
AFIX   0
C11   1    0.075280    0.598613    0.142981    11.00000    0.03330    0.03184 =
         0.03525   -0.00265    0.00670   -0.00129
C12   1   -0.022444    0.530385    0.115786    11.00000    0.03252    0.03270 =
         0.03511   -0.00251    0.00506    0.00116
C13   1   -0.052545    0.350568    0.143820    11.00000    0.03335    0.03672 =
         0.03862   -0.00148    0.00227   -0.00285
C14   1   -0.104411    0.594215    0.064306    11.00000    0.03510    0.04344 =
         0.03516   -0.00456    0.00223    0.00532
C15   1   -0.123908    0.774708    0.014543    11.00000    0.04977    0.05390 =
         0.04773    0.00431   -0.00125    0.01411
AFIX 137
H15A  2   -0.183877    0.759638   -0.021654    11.00000   -1.50000
H15B  2   -0.070041    0.798038   -0.017795    11.00000   -1.50000
H15C  2   -0.130371    0.882783    0.051003    11.00000   -1.50000
AFIX   0
C16   1    0.111582    0.790321    0.115179    11.00000    0.04862    0.03805 =
         0.05769    0.00655    0.00587   -0.00751
AFIX 137
H16A  2    0.178178    0.810671    0.139412    11.00000   -1.50000
H16B  2    0.070164    0.892334    0.132355    11.00000   -1.50000
H16C  2    0.109723    0.791101    0.055910    11.00000   -1.50000
AFIX   0
H2N   2    0.090812    0.947635    0.316627    11.00000   -1.20000
H4N   2   -0.232945    0.449901    0.037954    11.00000   -1.20000
HKLF 4
REM  ZR11_0m in P2(1)/n
REM R1 =  0.0414 for   2654 Fo > 4sig(Fo)  and  0.0677 for all   3770 data
REM    228 parameters refined using      0 restraints
END
WGHT      0.0553      0.3129
REM Highest difference peak  0.234,  deepest hole -0.155,  1-sigma level  0.037
Q1    1  -0.0376  0.4578  0.1449  11.00000  0.05    0.23
Q2    1   0.0175  0.5803  0.1425  11.00000  0.05    0.20
Q3    1  -0.0515  0.5769  0.0791  11.00000  0.05    0.20
Q4    1   0.0431  0.5683  0.3908  11.00000  0.05    0.19
Q5    1  -0.0863  0.9019  0.2351  11.00000  0.05    0.19
Q6    1  -0.0154  0.6336  0.3336  11.00000  0.05    0.18
Q7    1  -0.1603  0.7342  0.2714  11.00000  0.05    0.17
Q8    1  -0.0991  0.3891  0.3599  11.00000  0.05    0.17
Q9    1  -0.0253  0.4737  0.3624  11.00000  0.05    0.16
Q10   1   0.0406  0.2576  0.4355  11.00000  0.05    0.16
Q11   1  -0.1136  0.6705  0.0387  11.00000  0.05    0.16
Q12   1   0.1203  0.3723  0.1971  11.00000  0.05    0.16
Q13   1   0.1224  0.5243  0.1418  11.00000  0.05    0.15
Q14   1   0.0932  0.5784  0.1918  11.00000  0.05    0.15
Q15   1  -0.0405  0.8521  0.0330  11.00000  0.05    0.15
Q16   1   0.0373  0.8969  0.0914  11.00000  0.05    0.14
Q17   1  -0.1663  0.1969  0.1345  11.00000  0.05    0.14
Q18   1   0.0991  0.6850  0.1242  11.00000  0.05    0.14
Q19   1   0.1079  0.4173  0.2162  11.00000  0.05    0.14
Q20   1  -0.0215  0.2845  0.3799  11.00000  0.05    0.13
;
data_global
_journal_date_recd_electronic     2012-03-22
_journal_date_accepted     2012-03-23
_journal_name_full     'Acta Crystallographica, Section E'
_journal_year     2012
_journal_volume     68
_journal_issue      4
_journal_page_first     o1217
_journal_page_last     o1217
_journal_paper_category     QO
_journal_paper_doi     10.1107/S1600536812012779
_journal_coeditor_code     BT5857
_publ_contact_author_name     'Muhammad Zia-ur-Rehman'
_publ_contact_author_address
;
Applied Chemistry Research Centre,
Pakistan Council of Scientific & Industrial Research Laboratories Complex,
Lahore 54600, Pakistan
;
_publ_contact_author_email     'rehman_pcsir@hotmail.com'
_publ_contact_author_fax     ?
_publ_contact_author_phone     '+923334571977'
_publ_section_title
;
3,4-Dimethylpyrano[2,3-<i>c</i>]pyrazol-6(2<i>H</i>)-one
;
loop_
    _publ_author_name
    _publ_author_footnote
    _publ_author_address
    'Shahid, Bilal' .
;
Department of Chemistry, GC University, Lahore 54000, Pakistan
;
    'Zia-ur-Rehman, Muhammad' .
;
Applied Chemistry Research Centre,
Pakistan Council of Scientific & Industrial Research Laboratories Complex,
Lahore 54600, Pakistan
;
    'Nadeem Arshad, Muhammad' .
;
Department of Chemistry, University of Gujrat (H. H. Campus),
Gujrat 57000,
Pakistan
;
    'Nazir, Rabia' .
;
Applied Chemistry Research Centre,
Pakistan Council of Scientific & Industrial Research Laboratories Complex,
Lahore 54600, Pakistan
;
    '\,Sahin, Ertan' .
;
Department of Chemistry, Faculty of Science, Atat\"urk University,
25240 Erzurum, Turkey
;
