# Supplementary material for: 3,4-Dimethyl­pyrano[2,3-c]pyrazol-6(2H)-one
Source: Acta Crystallogr Sect E Struct Rep Online. 2012 Mar 28;68(Pt 4):o1217. doi: 10.1107/S1600536812012779 (PMC3344151; doi:10.1107/S1600536812012779)
Supplement: Supplementary file 2 [file e-68-o1217-Isup2.hkl]

#
# h,k,l, Fc-squared, Fo-squared, sigma(Fo-squared) and status flag
#
data_I
_shelx_title ' ZR11_0m in P2(1)/n'
_shelx_refln_list_code          4
_shelx_F_calc_maximum      264.91
_exptl_crystal_F_000       688.00
_reflns_d_resolution_high  0.7488
 
loop_
 _symmetry_equiv_pos_as_xyz
 'x, y, z'
 '-x+1/2, y+1/2, -z+1/2'
 '-x, -y, -z'
 'x-1/2, -y-1/2, z-1/2'
 
_cell_length_a    13.6219
_cell_length_b     6.8766
_cell_length_c    16.2369
_cell_angle_alpha  90.000
_cell_angle_beta   96.091
_cell_angle_gamma  90.000
 
_shelx_F_squared_multiplier     1.000
 
loop_
 _refln_index_h
 _refln_index_k
 _refln_index_l
 _refln_F_squared_calc
 _refln_F_squared_meas
 _refln_F_squared_sigma
 _refln_observed_status
   2   0   0    21097.25    21263.65    223.73 o
   4   0   0    25613.01    26033.97    275.95 o
   6   0   0     2789.58     3122.74     34.54 o
   8   0   0     3328.39     3305.59     40.61 o
  10   0   0        4.72       13.12      1.92 o
  12   0   0      441.45      381.74     13.16 o
  14   0   0      277.60      235.44     14.94 o
  16   0   0        0.22       -1.71      4.25 o
  18   0   0       12.79       12.45      5.99 o
   1   1   0    13589.59    13571.09    144.85 o
   2   1   0      176.68      165.67      1.93 o
   3   1   0      536.38      464.06      4.09 o
   4   1   0       35.04       34.94      0.91 o
   5   1   0      552.58      603.00      5.21 o
   6   1   0     2149.50     2166.99     20.63 o
   7   1   0      267.16      275.30      3.90 o
   8   1   0      131.28      142.22      2.91 o
   9   1   0      129.87      110.93      3.31 o
  10   1   0      552.25      520.68     14.14 o
  11   1   0       33.81       26.19      2.61 o
  12   1   0      215.91      210.02      6.73 o
  13   1   0       38.94       26.66      3.43 o
  14   1   0       21.51       13.87      3.18 o
  15   1   0       13.35       18.74      5.91 o
  16   1   0       10.28       10.23      3.63 o
  17   1   0        8.18       11.97      4.34 o
   0   2   0     9077.09     9056.31    111.95 o
   1   2   0     3717.84     3708.85     32.92 o
   2   2   0     1962.26     1741.10     21.34 o
   3   2   0      815.30      871.38      9.57 o
   4   2   0      505.10      475.12      5.76 o
   5   2   0      456.54      421.27      4.35 o
   6   2   0       55.00       69.58      1.67 o
   7   2   0      370.51      379.45      4.61 o
   8   2   0      902.22      880.07      9.84 o
   9   2   0      128.76      124.96      2.96 o
  10   2   0      106.89      103.79      2.93 o
  11   2   0      204.55      199.82      4.58 o
  12   2   0       38.06       42.33      3.56 o
  13   2   0       65.25       57.54      4.17 o
  14   2   0       81.92       70.23      4.69 o
  15   2   0        8.41       10.31      3.63 o
  16   2   0        1.47        8.83      3.83 o
  17   2   0        0.26       -0.06      3.73 o
   1   3   0     2101.70     2216.23     29.81 o
   2   3   0       79.06       68.50      4.70 o
   3   3   0      486.02      465.42      9.29 o
   4   3   0      824.32      913.97     12.49 o
   5   3   0       57.93       39.35      1.35 o
   6   3   0      886.65      968.16     11.11 o
   7   3   0      426.38      388.34      4.84 o
   8   3   0      282.33      240.78      3.72 o
   9   3   0      278.44      248.39      4.15 o
  10   3   0      528.39      525.89      7.64 o
  11   3   0        2.45       -1.54      1.54 o
  12   3   0       56.73       49.52      4.07 o
  13   3   0        1.52       -2.66      2.66 o
  14   3   0       16.08       20.17      3.74 o
  15   3   0       16.04       13.48      3.78 o
  16   3   0       56.73       80.98      6.08 o
  17   3   0        0.20        2.16      3.71 o
   0   4   0      445.86      442.69      8.08 o
   1   4   0      187.40      189.01      3.28 o
   2   4   0      241.87      212.52      5.55 o
   3   4   0        0.56        2.84      2.80 o
   4   4   0      472.37      501.23      7.91 o
   5   4   0     1049.48     1072.58     14.85 o
   6   4   0      867.35      916.67     14.91 o
   7   4   0       65.56       55.69      2.61 o
   8   4   0      923.83      890.21     10.06 o
   9   4   0     1264.98     1209.02     14.81 o
  10   4   0      352.28      341.48      5.83 o
  11   4   0        0.31       -1.45      1.45 o
  12   4   0       12.73        7.32      2.65 o
  13   4   0      139.80      151.54      6.44 o
  14   4   0        3.31        2.47      3.28 o
  15   4   0       45.67       53.91      8.80 o
  16   4   0        1.16       -2.88      3.57 o
   1   5   0      508.82      480.09      7.10 o
   2   5   0        1.10        1.80      2.04 o
   3   5   0        1.50        2.20      1.95 o
   4   5   0      271.52      260.40     12.50 o
   5   5   0       89.52       88.88      5.32 o
   6   5   0      164.01      152.92      5.41 o
   7   5   0       47.23       48.52      7.08 o
   8   5   0       10.21        9.74      5.19 o
   9   5   0        7.26        6.09      3.33 o
  10   5   0        0.01       -1.62      1.89 o
  11   5   0       38.54       42.33      3.29 o
  12   5   0        7.05       10.44      1.78 o
  13   5   0       19.73       23.38      3.06 o
  14   5   0        0.03       -2.65      3.75 o
  15   5   0        0.09       -2.91      3.78 o
   0   6   0      518.70      526.52     12.98 o
   1   6   0        0.36       -0.62      1.58 o
   2   6   0      178.26      176.70      4.23 o
   3   6   0      148.59      136.20      9.21 o
   4   6   0       48.68       52.77      6.79 o
   5   6   0      146.60      128.94     10.10 o
   6   6   0      127.77      125.63     10.21 o
   7   6   0        9.96       18.77      6.26 o
   8   6   0       97.39      102.54     10.15 o
   9   6   0       11.79       21.19      6.79 o
  10   6   0       89.28       97.94      3.97 o
  11   6   0        4.14        1.73      3.25 o
  12   6   0      101.07      111.10      8.68 o
  13   6   0        0.26       -1.06      4.90 o
   1   7   0      111.08      105.48      4.36 o
   2   7   0        0.45       -0.20      1.82 o
   3   7   0       54.74       43.56      2.66 o
   4   7   0        1.33       -1.29      1.68 o
   5   7   0       31.36       29.81      6.61 o
   6   7   0        5.98       -2.18      5.08 o
   7   7   0        6.26        6.02      5.78 o
   8   7   0       26.50       30.58      7.91 o
   9   7   0        2.28        2.48      5.84 o
  10   7   0        4.67        8.74      7.08 o
  11   7   0       23.28       27.65      7.26 o
   0   8   0        0.17        1.83      3.78 o
   1   8   0        0.73        0.01      2.64 o
   2   8   0       23.17       24.29      3.47 o
   3   8   0        1.32        6.96      4.90 o
   4   8   0       64.23       73.06      4.86 o
   5   8   0        3.95        5.56      4.40 o
   6   8   0       11.83        3.78      5.90 o
   7   8   0       33.87       27.62      7.97 o
   8   8   0        0.70       10.62      7.14 o
   1   9   0        6.72       10.21      3.61 o
   2   9   0        7.03        7.46      6.76 o
   3   9   0       10.39       19.24      5.99 o
 -17   0   1       88.71       99.25      9.18 o
 -15   0   1       14.95       17.36      6.49 o
 -13   0   1      635.82      597.00     18.09 o
 -11   0   1       34.45       32.31      3.48 o
  -9   0   1        0.35        1.92      1.52 o
  -7   0   1     3957.90     4256.75     46.73 o
  -5   0   1     1629.02     1822.68     17.84 o
  -3   0   1     1689.70     1693.10     17.39 o
  -1   0   1        0.82       -0.43      0.43 o
   1   0   1     4856.92     3697.35     82.83 o
   3   0   1     2114.22     1932.94     27.40 o
   5   0   1      566.56      492.54     15.20 o
   7   0   1      335.56      410.79      6.28 o
   9   0   1       82.21       81.38      5.16 o
  11   0   1       23.25       25.05      3.29 o
  13   0   1      175.54      148.79      8.83 o
  15   0   1      154.29      145.87     17.33 o
  17   0   1        3.42       -2.89      7.44 o
 -18   1   1       24.66       29.73      7.08 o
 -17   1   1        0.88       -3.18      3.18 o
 -16   1   1       24.56       26.01      4.46 o
 -15   1   1       11.71       10.32      3.30 o
 -14   1   1       29.61       28.51      4.14 o
 -13   1   1        2.20        2.77      2.51 o
 -12   1   1        8.49        1.63      2.29 o
 -11   1   1      182.42      193.81      5.44 o
 -10   1   1       30.57       25.05      1.82 o
  -9   1   1       29.89       26.77      2.48 o
  -8   1   1      558.55      611.34      6.72 o
  -7   1   1      317.60      356.31      4.37 o
  -6   1   1     1327.10     1421.29     12.31 o
  -5   1   1      124.47      121.38      1.74 o
  -4   1   1       27.50       35.22      1.00 o
  -3   1   1        1.98        2.07      0.64 o
  -2   1   1        3.68        3.39      0.47 o
  -1   1   1      898.09      923.23      9.05 o
   0   1   1      591.04      565.23      5.65 o
   1   1   1       17.96       15.89      0.54 o
   2   1   1        6.54        6.48      0.60 o
   3   1   1      382.51      378.07      3.81 o
   4   1   1      121.95      156.17      2.36 o
   5   1   1     2545.92     2656.54     20.84 o
   6   1   1      434.74      475.90      5.15 o
   7   1   1     1182.15     1180.62     11.82 o
   8   1   1      225.50      264.81      4.64 o
   9   1   1      214.60      213.22      4.36 o
  10   1   1       37.91       37.30      2.41 o
  11   1   1       10.67        9.15      1.73 o
  12   1   1       25.10       21.05      3.06 o
  13   1   1       95.57       81.95      4.77 o
  14   1   1        5.68        1.50      2.78 o
  15   1   1        0.31        1.46      2.87 o
  16   1   1        6.51        1.81      3.19 o
  17   1   1        0.01        1.12      3.84 o
 -17   2   1        1.39        0.54      3.84 o
 -16   2   1       11.59       11.95      4.15 o
 -15   2   1       40.49       42.31      4.73 o
 -14   2   1       12.34        6.70      3.01 o
 -13   2   1        3.32        2.73      2.59 o
 -12   2   1      123.06      109.15      5.01 o
 -11   2   1      267.75      242.27      5.05 o
 -10   2   1      425.67      412.91      6.54 o
  -9   2   1        0.05       -1.04      1.04 o
  -8   2   1      113.97      109.15      2.38 o
  -7   2   1       95.36       88.79      3.45 o
  -6   2   1        5.95        4.34      0.76 o
  -5   2   1      450.07      481.74      4.70 o
  -4   2   1     1109.63     1158.88     11.14 o
  -3   2   1       20.68       27.93      1.04 o
  -2   2   1      401.64      444.25      5.88 o
  -1   2   1       38.92       30.66      0.96 o
   0   2   1     2316.40     2150.20     19.15 o
   1   2   1      910.15      907.30      9.58 o
   2   2   1      178.78      190.51      2.57 o
   3   2   1      665.61      714.13      8.11 o
   4   2   1      679.15      713.86      8.98 o
   5   2   1      247.14      283.18      3.89 o
   6   2   1     1031.32     1143.80     11.91 o
   7   2   1        0.03       -0.85      0.85 o
   8   2   1      571.76      594.72      7.24 o
   9   2   1      132.27      123.32      2.96 o
  10   2   1        4.50        2.21      1.36 o
  11   2   1       26.26       23.65      2.31 o
  12   2   1       64.89       56.22      4.02 o
  13   2   1      143.14      134.75      6.14 o
  14   2   1       26.60       43.83      4.08 o
  15   2   1        6.68        8.30      3.57 o
  16   2   1       26.65       30.01      7.35 o
  17   2   1       63.56       71.16      8.17 o
 -17   3   1       60.04       67.21      6.06 o
 -16   3   1        7.73        7.13      3.71 o
 -15   3   1       12.54       15.29      3.97 o
 -14   3   1      168.81      156.15     14.46 o
 -13   3   1      172.72      169.42      7.04 o
 -12   3   1      145.67      158.43      7.29 o
 -11   3   1      731.77      718.21      9.81 o
 -10   3   1       51.26       45.10      2.12 o
  -9   3   1       73.71       73.06      2.13 o
  -8   3   1      184.52      190.10      3.73 o
  -7   3   1      258.04      263.52      3.68 o
  -6   3   1       43.31       48.54      1.68 o
  -5   3   1      501.61      525.48      6.93 o
  -4   3   1      107.55      124.21      3.74 o
  -3   3   1     2063.16     2193.88     27.18 o
  -2   3   1      622.95      700.72      9.59 o
  -1   3   1      128.47      159.26      2.91 o
   0   3   1        8.69        5.54      0.63 o
   1   3   1     1617.58     1689.65     18.81 o
   2   3   1     1245.68     1284.61     16.17 o
   3   3   1      258.76      243.24      3.95 o
   4   3   1      135.95      137.34      2.62 o
   5   3   1      671.91      734.61     11.79 o
   6   3   1      278.00      322.13      4.62 o
   7   3   1      248.24      234.82      5.31 o
   8   3   1      162.66      163.03      3.38 o
   9   3   1     1409.50     1406.36     14.86 o
  10   3   1        7.70        5.19      1.63 o
  11   3   1       26.41       32.87      2.22 o
  12   3   1      226.85      245.84      8.14 o
  13   3   1       18.13       23.03      3.61 o
  14   3   1        0.27       -2.89      2.89 o
  15   3   1       36.60       47.38      5.58 o
  16   3   1       17.21       19.94      6.90 o
 -16   4   1        8.17       12.32      6.99 o
 -15   4   1        2.85        5.13      3.54 o
 -14   4   1       66.55       78.48     12.66 o
 -13   4   1       43.28       43.60      7.19 o
 -12   4   1       74.83       71.55      4.31 o
 -11   4   1      233.84      233.94      4.88 o
 -10   4   1      641.12      655.84      9.22 o
  -9   4   1       11.30        8.71      1.21 o
  -8   4   1       76.34       86.56      2.03 o
  -7   4   1      130.79      128.09      4.10 o
  -6   4   1      571.69      580.90      9.44 o
  -5   4   1      156.18      148.02      3.95 o
  -4   4   1      478.63      536.07      8.39 o
  -3   4   1      151.82      144.83      4.83 o
  -2   4   1      541.53      576.98     11.12 o
  -1   4   1      632.27      600.80      8.20 o
   0   4   1      347.22      378.04      4.73 o
   1   4   1       43.25       48.47      1.32 o
   2   4   1      518.24      576.31     11.12 o
   3   4   1     1195.31     1259.30     21.81 o
   4   4   1      803.68      819.42     12.89 o
   5   4   1       87.18       75.57      2.56 o
   6   4   1     1164.09     1188.07     27.62 o
   7   4   1      427.09      451.10      6.80 o
   8   4   1       91.43       77.89      2.32 o
   9   4   1       17.72       13.18      1.56 o
  10   4   1      188.67      171.74      4.18 o
  11   4   1       82.25       81.51      3.05 o
  12   4   1        9.33       12.61      3.14 o
  13   4   1        0.01        0.67      2.90 o
  14   4   1        7.17        4.42      3.28 o
  15   4   1       69.50       83.00     10.89 o
  16   4   1        0.03       -0.72      3.77 o
 -15   5   1        1.78        0.42      4.69 o
 -14   5   1        0.09        3.06      2.66 o
 -13   5   1       31.54       32.31      3.29 o
 -12   5   1       12.87       12.30      1.74 o
 -11   5   1        8.34        5.37      2.41 o
 -10   5   1      146.95      160.34      5.21 o
  -9   5   1       87.07       87.00      3.36 o
  -8   5   1      107.17      103.43      9.62 o
  -7   5   1        4.77        1.33      4.99 o
  -6   5   1       63.61       56.19      3.46 o
  -5   5   1       17.37       11.59      2.38 o
  -4   5   1        5.23        4.69      1.85 o
  -3   5   1      110.05      108.17      4.56 o
  -2   5   1       29.28       29.93      2.54 o
  -1   5   1        8.17        9.03      1.32 o
   0   5   1        3.02        4.99      1.29 o
   1   5   1        1.98        0.64      1.01 o
   2   5   1        3.08        1.34      2.30 o
   3   5   1       13.64       16.34      2.78 o
   4   5   1       29.98       25.99      3.63 o
   5   5   1       18.79       15.85      2.79 o
   6   5   1      143.78      139.22     18.57 o
   7   5   1       19.25       20.90      5.61 o
   8   5   1        0.12        7.26      5.37 o
   9   5   1      173.99      164.12      5.01 o
  10   5   1       67.78       63.73      3.62 o
  11   5   1      144.27      155.09      3.94 o
  12   5   1        0.40       -2.39      2.39 o
  13   5   1        1.53        1.65      2.39 o
  14   5   1       44.46       49.54      4.28 o
  15   5   1        0.63        0.67      2.97 o
 -13   6   1        3.18       -1.42      4.49 o
 -12   6   1       30.29       28.27      5.49 o
 -11   6   1        0.25        3.27      2.23 o
 -10   6   1        3.94        6.20      1.90 o
  -9   6   1        3.07       -0.12      5.25 o
  -8   6   1        4.13        2.89      5.14 o
  -7   6   1       79.77       91.56      9.50 o
  -6   6   1      308.05      278.15     15.18 o
  -5   6   1       20.09       15.37      3.23 o
  -4   6   1      386.82      354.27     16.01 o
  -3   6   1        5.37        2.83      3.84 o
  -2   6   1        0.37       -1.21      1.21 o
  -1   6   1      170.40      167.43      4.35 o
   0   6   1       32.27       30.55      2.61 o
   1   6   1      113.10      116.98      4.39 o
   2   6   1      163.33      166.05      4.94 o
   3   6   1       17.75       15.05      2.07 o
   4   6   1       33.64       34.65      6.26 o
   5   6   1       79.70       82.94      8.38 o
   6   6   1       69.93       70.19      8.38 o
   7   6   1       37.44       35.53      7.20 o
   8   6   1        5.30       13.93      6.14 o
   9   6   1        9.47       10.15      1.86 o
  10   6   1       31.63       28.72      2.69 o
  11   6   1        0.13        0.76      3.21 o
  12   6   1        0.21       -2.30      4.37 o
  13   6   1       21.67       30.87      6.32 o
 -11   7   1       42.08       47.62     13.66 o
 -10   7   1       20.59       31.87      8.15 o
  -9   7   1        0.00        7.20      6.79 o
  -8   7   1       81.70       91.50     10.51 o
  -7   7   1       40.36       34.65      7.20 o
  -6   7   1        0.04       -0.94      5.31 o
  -5   7   1       72.92       56.43      7.97 o
  -4   7   1       83.32      101.30      9.15 o
  -3   7   1      154.83      142.78      4.49 o
  -2   7   1       42.88       39.43      2.87 o
  -1   7   1        3.07        3.87      2.15 o
   0   7   1      379.38      372.05     18.84 o
   1   7   1       27.10       29.40      3.25 o
   2   7   1       54.27       46.61      3.36 o
   3   7   1       27.69       27.70      3.05 o
   4   7   1        1.50        3.37      1.96 o
   5   7   1        0.00       -0.89      4.72 o
   6   7   1       32.35       26.44      6.85 o
   7   7   1        1.80       -3.72      5.25 o
   8   7   1       17.39       15.70      7.08 o
   9   7   1       11.22       29.16      8.20 o
  10   7   1       19.19       19.92      3.57 o
  11   7   1       12.72        8.09      3.73 o
  -8   8   1        3.48       -1.06      6.08 o
  -7   8   1        2.41        2.89      6.37 o
  -6   8   1        1.59       13.16      6.20 o
  -5   8   1        4.39        2.22      2.08 o
  -4   8   1        0.11       -0.82      2.15 o
  -3   8   1       11.61       13.05      2.94 o
  -2   8   1       17.73       21.02      3.36 o
  -1   8   1       24.88       28.10      5.84 o
   0   8   1       39.65       29.40      5.31 o
   1   8   1        5.08        3.11      2.72 o
   2   8   1        4.75        1.50      2.65 o
   3   8   1       43.38       44.09      3.94 o
   4   8   1        2.46        4.78      1.90 o
   5   8   1        0.31        2.90      1.66 o
   6   8   1        7.46        9.21      6.02 o
   7   8   1        1.74        9.56      6.85 o
   8   8   1        0.61       -2.72      6.14 o
  -3   9   1       10.53       15.73      3.57 o
  -2   9   1        0.06        0.79      3.13 o
  -1   9   1        1.10        0.90      3.22 o
   0   9   1       18.12       12.47      7.85 o
   1   9   1        0.50        0.85      3.13 o
   2   9   1        2.85        7.76      3.46 o
   3   9   1        0.00       -1.75      3.02 o
 -18   0   2       76.01       86.13     13.69 o
 -16   0   2        8.34       -1.36      4.23 o
 -14   0   2       94.35       85.35      6.96 o
 -12   0   2        1.97        1.07      3.33 o
 -10   0   2      127.41      133.78      4.31 o
  -8   0   2      186.34      204.71      4.95 o
  -6   0   2     1146.68     1084.03     12.16 o
  -4   0   2      478.83      419.87      5.24 o
  -2   0   2     8632.11     8601.54     84.99 o
   0   0   2       58.72       58.75      1.50 o
   2   0   2      340.38      383.31      7.77 o
   4   0   2     2645.85     2646.15     35.76 o
   6   0   2      573.83      561.41      9.43 o
   8   0   2      401.19      377.55      7.08 o
  10   0   2       83.23      100.59      5.33 o
  12   0   2      230.43      252.97     10.69 o
  14   0   2        1.04       -3.69      3.69 o
  16   0   2        0.65       -3.04      4.39 o
 -18   1   2        0.68        0.90      4.14 o
 -17   1   2       14.77       18.30      4.09 o
 -16   1   2        2.27        2.88      4.25 o
 -15   1   2       73.99       70.56      8.35 o
 -14   1   2      229.82      226.05      7.66 o
 -13   1   2       65.77       50.13      3.99 o
 -12   1   2      182.22      167.65      6.04 o
 -11   1   2       19.58       14.18      1.99 o
 -10   1   2        9.12        7.11      1.35 o
  -9   1   2      342.86      357.77      5.26 o
  -8   1   2      315.37      350.22      4.85 o
  -7   1   2        9.32        8.49      0.86 o
  -6   1   2      807.99      851.89      9.89 o
  -5   1   2      263.48      241.21      2.47 o
  -4   1   2      192.13      176.56      2.27 o
  -3   1   2      498.42      497.99      4.14 o
  -2   1   2      124.30      110.15      1.33 o
  -1   1   2       10.50        8.56      0.65 o
   0   1   2      860.38      893.15      6.84 o
   1   1   2     1518.10     1446.08     10.91 o
   2   1   2     1135.38     1061.19      8.25 o
   3   1   2        0.98        1.51      0.49 o
   4   1   2      213.80      203.60      2.75 o
   5   1   2      215.54      224.14      2.89 o
   6   1   2      117.74      129.51      2.33 o
   7   1   2        0.83       -0.41      0.92 o
   8   1   2        6.97        8.48      1.27 o
   9   1   2       44.18       59.53      2.22 o
  10   1   2       53.30       49.65      3.68 o
  11   1   2      449.78      402.03     10.35 o
  12   1   2       25.84       23.02      3.23 o
  13   1   2      248.97      220.51      7.49 o
  14   1   2        0.46        0.03      2.56 o
  15   1   2       33.61       39.95      6.02 o
  16   1   2        0.45        5.23      3.31 o
  17   1   2       47.95       55.84      6.00 o
 -17   2   2       26.33       26.70      4.84 o
 -16   2   2        0.03       -0.82      3.38 o
 -15   2   2        8.25        8.30      3.53 o
 -14   2   2      120.91      114.91      5.61 o
 -13   2   2       90.25      103.21      5.06 o
 -12   2   2      325.92      314.22      8.29 o
 -11   2   2        1.71       -0.51      1.41 o
 -10   2   2      104.71      103.25      2.95 o
  -9   2   2      108.31      106.88      3.00 o
  -8   2   2       19.67       12.47      1.59 o
  -7   2   2      238.17      282.46      3.70 o
  -6   2   2       12.76       10.41      0.89 o
  -5   2   2      211.73      217.85      2.66 o
  -4   2   2        0.15       -0.53      0.71 o
  -3   2   2       48.10       53.92      1.91 o
  -2   2   2      485.59      549.57      5.93 o
  -1   2   2      327.56      296.33      3.47 o
   0   2   2      988.89      969.50      8.99 o
   1   2   2       70.86       60.21      1.12 o
   2   2   2        5.98        8.06      0.67 o
   3   2   2        0.04        1.07      0.97 o
   4   2   2      302.06      336.63      4.24 o
   5   2   2       65.59       85.32      2.19 o
   6   2   2     1062.62     1129.38     11.86 o
   7   2   2      520.47      534.52      6.92 o
   8   2   2        0.04       -0.93      1.07 o
   9   2   2      142.78      144.54      3.19 o
  10   2   2      166.75      142.15      4.40 o
  11   2   2       47.72       46.68      3.16 o
  12   2   2     1380.81     1331.48     22.27 o
  13   2   2       12.79        4.83      3.71 o
  14   2   2       79.87       78.62      4.97 o
  15   2   2       12.21       10.43      3.86 o
  16   2   2       48.32       48.14      7.45 o
  17   2   2        2.48        3.93      4.20 o
 -17   3   2        0.01       -1.86      3.65 o
 -16   3   2        5.73        4.03      3.55 o
 -15   3   2       54.62       52.30      4.92 o
 -14   3   2      198.70      209.56      8.11 o
 -13   3   2      182.71      193.79      7.48 o
 -12   3   2        1.92       -2.32      2.58 o
 -11   3   2       10.69        8.91      1.59 o
 -10   3   2       88.14       98.32      2.82 o
  -9   3   2       53.05       53.80      1.94 o
  -8   3   2      107.92      106.69      2.91 o
  -7   3   2      147.87      138.49      2.50 o
  -6   3   2       14.38       13.77      1.09 o
  -5   3   2      181.35      170.73      3.51 o
  -4   3   2      113.20      133.71      3.31 o
  -3   3   2        3.47        0.86      0.69 o
  -2   3   2     1021.13     1012.52     10.98 o
  -1   3   2        6.46        4.01      0.81 o
   0   3   2     1398.03     1504.00     14.61 o
   1   3   2      150.60      153.75      2.46 o
   2   3   2      203.87      191.99      3.17 o
   3   3   2       18.36       18.15      1.42 o
   4   3   2       16.56       18.27      1.29 o
   5   3   2      274.44      317.67     10.91 o
   6   3   2      470.90      438.92      5.63 o
   7   3   2       27.03       32.12      1.74 o
   8   3   2      347.71      360.15      5.52 o
   9   3   2      151.46      157.99      3.75 o
  10   3   2      757.02      731.96      9.87 o
  11   3   2        3.59        0.69      2.02 o
  12   3   2       17.80       21.98      3.45 o
  13   3   2       33.26       25.57      3.77 o
  14   3   2       17.16       15.27      3.62 o
  15   3   2        0.13        1.34      5.46 o
  16   3   2       60.55       66.94      5.97 o
 -16   4   2        4.28        1.34      3.64 o
 -15   4   2        1.98        9.38      3.73 o
 -14   4   2       59.56       63.80      5.22 o
 -13   4   2        0.01        1.84      3.63 o
 -12   4   2      108.27      110.35      5.41 o
 -11   4   2      247.53      261.87      5.22 o
 -10   4   2      184.15      200.40      3.86 o
  -9   4   2      217.80      211.20      3.68 o
  -8   4   2      365.60      334.00      4.61 o
  -7   4   2        9.75        9.13      1.93 o
  -6   4   2      202.51      220.18      5.16 o
  -5   4   2       24.21       29.00      1.92 o
  -4   4   2       46.60       35.73      2.02 o
  -3   4   2      209.18      211.80      5.15 o
  -2   4   2      156.54      127.81      3.71 o
  -1   4   2      161.71      168.82      2.52 o
   0   4   2      140.51      149.36      2.32 o
   1   4   2      262.21      249.66      3.39 o
   2   4   2       25.58       27.14      2.09 o
   3   4   2      622.72      638.39      9.10 o
   4   4   2       22.16       24.11      1.79 o
   5   4   2      171.43      165.46      4.67 o
   6   4   2      161.10      161.31      4.05 o
   7   4   2      142.29      141.52      2.74 o
   8   4   2       89.79       77.94      2.48 o
   9   4   2       83.68       86.31      4.66 o
  10   4   2       69.60       57.67      2.71 o
  11   4   2      261.44      261.48      6.99 o
  12   4   2        7.10        1.99      2.62 o
  13   4   2        0.31        0.05      4.34 o
  14   4   2        3.19        4.05      3.39 o
  15   4   2        5.93        8.82      3.95 o
  16   4   2        8.96       18.71      5.84 o
 -15   5   2        2.94       -1.25      2.80 o
 -14   5   2        5.04       -0.39      2.50 o
 -13   5   2       41.12       44.73      3.55 o
 -12   5   2       27.86       24.77      1.96 o
 -11   5   2       38.43       37.86      3.25 o
 -10   5   2       46.93       55.14      5.01 o
  -9   5   2       61.02       52.87      3.42 o
  -8   5   2      321.99      292.53      9.33 o
  -7   5   2       32.80       24.50      3.46 o
  -6   5   2      455.14      438.15     10.26 o
  -5   5   2       62.24       62.11      4.32 o
  -4   5   2        0.01        0.67      1.72 o
  -3   5   2        9.69       11.40      3.42 o
  -2   5   2       17.10       16.95      1.12 o
  -1   5   2       33.62       32.30      1.56 o
   0   5   2        4.74        6.15      1.15 o
   1   5   2       84.81       78.67      2.23 o
   2   5   2       25.34       30.08      1.46 o
   3   5   2       69.12       75.40      3.10 o
   4   5   2       21.51       22.11      1.99 o
   5   5   2       98.68       85.90      7.91 o
   6   5   2       98.59       88.49      8.62 o
   7   5   2      180.05      168.15     11.57 o
   8   5   2        2.44        2.10      1.55 o
   9   5   2        4.35        4.16      1.90 o
  10   5   2       13.54       16.07      1.53 o
  11   5   2       39.70       39.75      2.31 o
  12   5   2       31.51       30.27      3.24 o
  13   5   2       11.84        9.31      2.98 o
  14   5   2        3.09        3.04      4.52 o
 -13   6   2       49.38       51.77      6.85 o
 -12   6   2       28.47       24.44      5.14 o
 -11   6   2        3.77        4.20      2.23 o
 -10   6   2       23.79       27.57      3.20 o
  -9   6   2       39.13       61.80      8.97 o
  -8   6   2       86.25       77.57      9.21 o
  -7   6   2       13.05       14.64      5.55 o
  -6   6   2      112.64      103.13      9.09 o
  -5   6   2       50.01       48.25      4.31 o
  -4   6   2       76.26       70.76      4.87 o
  -3   6   2      274.15      278.84      7.52 o
  -2   6   2       13.70       14.37      1.69 o
  -1   6   2      258.29      239.14      5.45 o
   0   6   2      385.62      365.05      7.19 o
   1   6   2      127.17      121.09      3.87 o
   2   6   2        0.38        0.97      1.45 o
   3   6   2      579.41      533.41     10.02 o
   5   6   2      150.73      154.09     11.10 o
   6   6   2      635.77      606.04     24.70 o
   7   6   2       93.24       83.53      9.45 o
   8   6   2        7.84       13.07      3.22 o
   9   6   2       26.04       31.96      3.66 o
  10   6   2       15.13        8.58      2.31 o
  11   6   2        0.64        0.38      5.22 o
  12   6   2        1.21       -0.94      4.49 o
  13   6   2        0.13        2.60      5.25 o
 -11   7   2       26.69       28.32      3.95 o
 -10   7   2        3.91       15.11      7.56 o
  -9   7   2       30.27       49.94      9.27 o
  -8   7   2       88.18      104.84     11.16 o
  -7   7   2      199.10      194.36     13.58 o
  -6   7   2      377.57      385.35     19.19 o
  -5   7   2      252.49      255.73     14.58 o
  -4   7   2      200.08      187.09      4.84 o
  -3   7   2       76.06       77.35      3.57 o
  -2   7   2      255.82      250.61      7.04 o
  -1   7   2       12.48        9.92      3.60 o
   0   7   2      238.87      222.18      7.87 o
   1   7   2      205.41      204.68      6.14 o
   2   7   2      206.95      187.35      6.94 o
   3   7   2        1.19        1.35      1.91 o
   4   7   2       85.61       76.14      3.34 o
   5   7   2       82.85       74.90      7.67 o
   6   7   2       13.33       19.36      6.55 o
   7   7   2        5.96       13.93      6.49 o
   8   7   2       22.03       28.51      7.79 o
   9   7   2        1.25       -0.09      2.78 o
  10   7   2        9.02        7.50      6.32 o
  11   7   2        6.43        3.95      4.31 o
  -8   8   2       19.36       24.32      8.09 o
  -7   8   2        9.95       23.85      7.67 o
  -6   8   2       17.70       20.84      6.97 o
  -5   8   2        8.99        7.93      2.77 o
  -4   8   2       40.08       35.31      2.83 o
  -3   8   2        3.10        0.91      2.45 o
  -2   8   2       41.76       38.02      4.05 o
  -1   8   2       20.02       15.45      3.42 o
   0   8   2       15.91        8.12      7.47 o
   1   8   2        0.81        1.12      3.60 o
   2   8   2       39.21       41.40      5.58 o
   3   8   2        1.72        2.14      3.07 o
   4   8   2       26.25       30.00      3.55 o
   5   8   2       13.89       10.82      2.11 o
   6   8   2       12.01       17.78      2.16 o
   7   8   2       30.49       36.95      8.44 o
   8   8   2        7.37       -2.30      6.02 o
  -3   9   2       33.79       52.36      8.38 o
  -2   9   2        2.99        2.54      5.37 o
  -1   9   2        1.31       -0.10      3.15 o
   0   9   2       11.33       11.29      6.14 o
   1   9   2       10.56       16.07      4.19 o
   2   9   2        3.44        8.63      3.49 o
 -17   0   3        2.19        3.73      4.83 o
 -15   0   3       14.85       17.55      5.02 o
 -13   0   3       11.90        7.04      3.81 o
 -11   0   3      125.97      120.23      5.74 o
  -9   0   3      797.00      778.80     10.02 o
  -7   0   3     2337.60     2372.22     27.05 o
  -5   0   3      107.36      107.62      2.61 o
  -3   0   3      259.86      270.42      3.80 o
  -1   0   3     1520.39     1557.26     14.99 o
   1   0   3      389.01      350.71      4.75 o
   3   0   3      248.51      208.98      4.35 o
   5   0   3      220.30      261.97      6.32 o
   7   0   3      523.43      538.72      9.55 o
   9   0   3      107.55      108.77      4.17 o
  11   0   3      304.16      298.47     18.46 o
  13   0   3        5.53        1.15      3.84 o
  15   0   3      107.90       95.68     13.64 o
  17   0   3       81.12      106.00      9.39 o
 -18   1   3       15.04       20.66      6.06 o
 -17   1   3        1.30       -3.10      3.10 o
 -16   1   3       48.32       54.68      4.84 o
 -15   1   3       57.43       46.31      4.37 o
 -14   1   3        8.17        5.80      3.61 o
 -13   1   3       29.08       24.42      3.36 o
 -12   1   3       13.12       13.70      2.80 o
 -11   1   3      209.88      208.95      5.14 o
 -10   1   3       59.03       52.63      2.62 o
  -9   1   3      575.25      611.65      8.33 o
  -8   1   3       18.28       17.44      1.23 o
  -7   1   3      131.40      123.40      2.79 o
  -6   1   3       22.14       23.49      1.22 o
  -5   1   3      109.26      107.25      1.66 o
  -4   1   3       44.96       35.40      0.93 o
  -3   1   3      261.15      245.26      2.28 o
  -2   1   3     2248.94     2138.28     14.92 o
  -1   1   3        8.52        9.55      0.56 o
   0   1   3      162.67      145.76      1.86 o
   1   1   3      513.74      520.13      4.32 o
   2   1   3      128.72      132.90      1.65 o
   3   1   3      315.80      333.77      3.52 o
   4   1   3      555.83      604.48      6.07 o
   5   1   3      723.77      710.34      7.92 o
   6   1   3     1531.43     1696.21     16.08 o
   7   1   3      169.85      165.59      3.68 o
   8   1   3       36.46       34.90      1.82 o
   9   1   3       78.07       82.39      2.73 o
  10   1   3       19.60       21.17      1.94 o
  11   1   3       57.09       53.71      6.22 o
  12   1   3      184.26      185.24      6.56 o
  13   1   3        3.75       -1.18      2.65 o
  14   1   3       33.27       30.09      5.23 o
  15   1   3       16.53       17.79      3.65 o
  16   1   3       21.27       17.05      4.06 o
  17   1   3        5.67        5.77      4.05 o
 -17   2   3       38.15       46.00      5.54 o
 -16   2   3       10.03       20.83      4.32 o
 -15   2   3        1.63        4.98      3.72 o
 -14   2   3      181.76      175.82      7.05 o
 -13   2   3       11.90       15.61      3.02 o
 -12   2   3       11.42        9.82      2.27 o
 -11   2   3      193.61      187.44      4.14 o
 -10   2   3      846.31      859.73     10.36 o
  -9   2   3      290.85      290.84      4.49 o
  -8   2   3        0.01        0.35      0.98 o
  -7   2   3      122.00      140.41      2.53 o
  -6   2   3      517.15      512.70      5.74 o
  -5   2   3       44.64       41.35      1.23 o
  -4   2   3     1644.75     1647.65     14.55 o
  -3   2   3      705.03      710.49      6.74 o
  -2   2   3      244.04      252.64      2.65 o
  -1   2   3      146.98      174.58      2.28 o
   0   2   3      403.82      417.54      3.75 o
   1   2   3       83.51       75.45      1.43 o
   2   2   3      971.08     1006.88      9.60 o
   3   2   3      569.89      599.64      7.08 o
   4   2   3      344.03      383.78      4.85 o
   5   2   3      190.03      195.02      4.04 o
   6   2   3     1499.14     1547.02     18.02 o
   7   2   3       14.86       11.15      1.20 o
   8   2   3      238.55      258.29      4.44 o
   9   2   3        0.34        0.36      1.24 o
  10   2   3      864.99      914.70     10.89 o
  11   2   3      260.62      249.88      7.32 o
  12   2   3       97.27       86.09      4.77 o
  13   2   3       20.14       18.35      4.46 o
  14   2   3        5.42        4.95      3.35 o
  15   2   3       94.60      108.08      6.71 o
  16   2   3       73.66       86.87      7.14 o
  17   2   3        4.58        1.86      5.53 o
 -17   3   3        9.96       10.92      4.16 o
 -16   3   3       32.65       36.66      4.82 o
 -15   3   3        0.39       -2.14      3.00 o
 -14   3   3        1.44        4.07      3.03 o
 -13   3   3        0.23       -2.52      2.52 o
 -12   3   3       99.82       88.07      4.32 o
 -11   3   3       68.37       70.66      2.60 o
 -10   3   3        0.07       -1.30      1.30 o
  -9   3   3        0.00       -1.13      1.13 o
  -8   3   3     1238.87     1318.44     13.24 o
  -7   3   3      377.49      367.20      4.66 o
  -6   3   3      907.61      945.04      9.67 o
  -5   3   3      439.79      455.03      7.24 o
  -4   3   3      344.31      404.78      5.94 o
  -3   3   3      956.31     1036.71     11.42 o
  -2   3   3      239.23      267.09      3.76 o
  -1   3   3      741.70      686.66      7.27 o
   0   3   3      135.68      119.68      2.08 o
   1   3   3      662.07      741.01      7.80 o
   2   3   3       56.11       64.25      1.49 o
   3   3   3     1383.81     1493.68     14.93 o
   4   3   3      661.13      686.30      7.67 o
   5   3   3     1233.76     1277.43     15.53 o
   6   3   3      352.47      384.93      6.26 o
   7   3   3        4.01        4.56      1.55 o
   8   3   3       24.11       20.26      2.14 o
   9   3   3     2192.21     2056.43     24.65 o
  10   3   3       37.66       41.09      2.31 o
  11   3   3      251.53      219.10      6.65 o
  12   3   3        0.42       -1.72      2.55 o
  13   3   3       62.60       56.21      4.66 o
  14   3   3        0.06       -2.86      2.86 o
  15   3   3        2.29       -4.76      4.76 o
  16   3   3       18.85       23.29      4.83 o
 -16   4   3        1.76        0.59      3.70 o
 -15   4   3        1.40       -0.24      3.30 o
 -14   4   3        1.46        0.48      3.18 o
 -13   4   3       11.39       17.09      3.12 o
 -12   4   3        4.67        4.83      2.51 o
 -11   4   3      255.33      271.87      5.34 o
 -10   4   3       77.25       78.51      2.92 o
  -9   4   3      217.24      213.17      3.79 o
  -8   4   3        7.83        8.48      1.06 o
  -7   4   3        9.35        9.95      1.10 o
  -6   4   3      162.34      146.48      3.98 o
  -5   4   3        4.83        3.44      1.42 o
  -4   4   3        5.91        3.82      1.30 o
  -3   4   3       28.01       31.21      1.74 o
  -2   4   3      203.03      185.51      3.09 o
  -1   4   3       58.17       41.62      1.40 o
   0   4   3      360.15      391.11      4.81 o
   1   4   3       10.78        9.70      0.93 o
   2   4   3      435.99      508.93      5.89 o
   3   4   3      198.40      205.61      2.95 o
   4   4   3        0.75       -0.04      0.86 o
   5   4   3       20.66       13.97      1.40 o
   6   4   3      114.68       99.81      2.87 o
   7   4   3       62.63       62.66      2.53 o
   8   4   3      917.63      870.66     14.36 o
   9   4   3        0.36       -1.47      1.47 o
  10   4   3       51.40       50.01      2.48 o
  11   4   3       38.43       37.19      3.21 o
  12   4   3       78.56       73.47      4.76 o
  13   4   3       10.44       12.87      3.64 o
  14   4   3        9.58       11.15      3.89 o
  15   4   3       87.57      115.41      8.97 o
 -15   5   3        0.23        0.69      2.90 o
 -14   5   3        0.02       -3.36      3.36 o
 -13   5   3       19.57       23.30      3.04 o
 -12   5   3        1.09       -1.33      1.45 o
 -11   5   3        0.28       -2.21      2.21 o
 -10   5   3       11.19        8.75      2.26 o
  -9   5   3       81.73       74.14      4.45 o
  -8   5   3        0.92       -2.83      2.90 o
  -7   5   3        0.17       -1.63      4.52 o
  -6   5   3       54.42       52.77      3.82 o
  -5   5   3       53.94       58.13      3.31 o
  -4   5   3      164.35      156.96      4.48 o
  -3   5   3       26.71       25.55      2.32 o
  -2   5   3       90.77       91.77      3.13 o
  -1   5   3       34.46       33.34      1.52 o
   0   5   3      456.71      457.50      5.64 o
   1   5   3      164.60      171.34      3.02 o
   2   5   3       53.76       48.83      1.66 o
   3   5   3      180.92      187.85      3.03 o
   4   5   3      327.41      321.78      4.64 o
   5   5   3        1.09        0.13      1.70 o
   6   5   3       21.12       21.46      1.82 o
   7   5   3        7.16       10.53      1.89 o
   8   5   3       94.20       92.48      2.92 o
   9   5   3       38.12       40.59      3.13 o
  10   5   3       28.95       33.42      1.98 o
  11   5   3        0.47        1.95      2.17 o
  12   5   3       64.78       61.98      4.27 o
  13   5   3        0.27       -2.47      2.47 o
  14   5   3       11.92        4.15      5.49 o
 -13   6   3       54.74       52.42      6.91 o
 -12   6   3        0.14       -2.30      3.84 o
 -11   6   3       94.13      104.30      9.68 o
 -10   6   3       13.99       11.77      2.82 o
  -9   6   3       18.09       18.48      6.67 o
  -8   6   3        0.00        2.01      5.43 o
  -7   6   3       62.10       74.61      8.68 o
  -6   6   3       34.31       28.13      5.25 o
  -5   6   3        2.54       -0.19      3.03 o
  -4   6   3        7.98       10.94      3.34 o
  -3   6   3       15.03        8.86      1.60 o
  -2   6   3      115.52      106.50      3.58 o
  -1   6   3       94.68       89.80      3.48 o
   0   6   3        4.33        4.28      1.79 o
   1   6   3       52.42       60.78      2.88 o
   2   6   3      556.74      556.90     10.99 o
   3   6   3       34.25       36.26      2.40 o
   4   6   3       73.17       73.31      3.07 o
   5   6   3      235.21      216.68      5.61 o
   6   6   3      165.36      153.48      9.04 o
   7   6   3       90.29       86.02      4.55 o
   8   6   3        5.04        6.18      1.91 o
   9   6   3       29.20       29.79      2.78 o
  10   6   3       27.07       20.50      3.98 o
  11   6   3        8.33        5.73      7.50 o
  12   6   3        2.12       -1.42      4.78 o
  13   6   3        1.67       -0.77      5.31 o
 -11   7   3       12.92       12.17      3.50 o
 -10   7   3        7.90       10.72      2.79 o
  -9   7   3        5.79        4.01      6.61 o
  -8   7   3       17.53       16.47      7.02 o
  -7   7   3       13.55       14.76      6.32 o
  -6   7   3        1.28        2.01      5.61 o
  -5   7   3       22.90       27.68      6.49 o
  -4   7   3       61.72       62.45      2.85 o
  -3   7   3        0.01       -1.29      1.79 o
  -2   7   3      172.53      166.45      6.84 o
  -1   7   3       64.01       70.14      3.81 o
   0   7   3       36.14       31.89      5.31 o
   1   7   3       35.91       31.23      2.95 o
   2   7   3       21.70       26.25      2.72 o
   3   7   3       37.98       31.45      2.68 o
   4   7   3       88.86       87.15      4.19 o
   5   7   3       47.39       44.98      3.99 o
   6   7   3        4.14        5.57      1.81 o
   7   7   3        8.23        9.59      1.94 o
   8   7   3       12.29       16.28      2.33 o
   9   7   3        0.01       -0.61      3.04 o
  10   7   3       11.98        6.40      4.54 o
  11   7   3        0.38       -4.31      4.31 o
  -8   8   3       20.18       35.00      8.74 o
  -7   8   3        0.10        1.42      6.02 o
  -6   8   3        6.22        5.44      2.30 o
  -5   8   3        0.56       -0.26      1.82 o
  -4   8   3        1.22        9.16      4.90 o
  -3   8   3        8.19        3.32      2.72 o
  -2   8   3       59.53       64.10      6.91 o
  -1   8   3       23.84       21.42      5.58 o
   0   8   3       27.30       25.30      3.84 o
   1   8   3       49.90       47.15      4.43 o
   2   8   3        0.66        2.36      3.72 o
   3   8   3        1.17        1.12      3.36 o
   4   8   3        2.45        2.09      2.79 o
   5   8   3       19.68       22.12      3.45 o
   6   8   3       20.87       28.06      3.56 o
   7   8   3        0.01        3.65      3.66 o
   8   8   3       11.05       11.49      3.48 o
  -2   9   3        0.02       -1.19      3.22 o
  -1   9   3       28.45       29.30      4.50 o
   0   9   3       13.26       16.88      5.96 o
   1   9   3        0.72       -2.16      3.75 o
   2   9   3       10.15       12.37      3.87 o
 -18   0   4        8.56        7.08      7.20 o
 -16   0   4        1.05       -3.69      3.69 o
 -14   0   4      269.71      260.41     11.68 o
 -12   0   4      581.48      582.36     17.29 o
 -10   0   4        8.05        4.52      1.50 o
  -8   0   4      511.65      511.94      7.72 o
  -6   0   4      822.96      839.79     10.74 o
  -4   0   4      299.65      353.37      5.27 o
  -2   0   4    29002.14    29579.35    316.00 o
   0   0   4     7117.29     7273.25     67.35 o
   2   0   4     2160.76     2003.20     22.37 o
   4   0   4     4066.55     4198.42     86.43 o
   6   0   4     2329.61     2502.68     40.45 o
   8   0   4      637.58      610.59     10.96 o
  10   0   4       94.06      104.80      6.43 o
  12   0   4        0.06       -0.21      3.71 o
  14   0   4       53.25       59.21      6.59 o
  16   0   4       12.28       15.09      5.57 o
 -18   1   4        2.09        6.48      5.07 o
 -17   1   4        3.76        3.95      3.75 o
 -16   1   4       12.43        6.51      3.36 o
 -15   1   4       38.34       38.03      4.20 o
 -14   1   4       14.01       17.33      3.67 o
 -13   1   4       93.95       89.71      4.62 o
 -12   1   4        3.96        2.83      2.08 o
 -11   1   4       34.37       30.06      2.42 o
 -10   1   4      857.60      847.07      9.29 o
  -9   1   4        5.89        4.09      1.16 o
  -8   1   4     1041.48     1017.93     10.26 o
  -7   1   4      195.64      183.27      3.27 o
  -6   1   4     2868.89     2741.03     22.76 o
  -5   1   4     1346.12     1291.52     10.82 o
  -4   1   4     1150.69     1169.15      9.09 o
  -3   1   4     1562.01     1647.55     12.73 o
  -2   1   4    70174.99    71004.09    519.77 o
  -1   1   4    28081.22    28651.43    199.33 o
   0   1   4    12035.19    12068.13     90.67 o
   1   1   4      219.24      279.86      2.69 o
   2   1   4     6698.98     6882.01     52.13 o
   3   1   4     1182.84     1121.39     10.31 o
   4   1   4       10.04       31.68      1.20 o
   5   1   4     1545.13     1561.54     15.84 o
   6   1   4     1542.19     1566.55     17.17 o
   7   1   4      253.02      251.34      4.35 o
   8   1   4      211.94      232.65      4.36 o
   9   1   4       67.18       64.92      2.55 o
  10   1   4      517.80      502.42      9.41 o
  11   1   4       15.93        7.93      2.74 o
  12   1   4      457.99      375.78      9.55 o
  13   1   4        1.42       -2.39      2.43 o
  14   1   4        8.82        1.85      2.87 o
  15   1   4        2.30       -2.93      2.93 o
  16   1   4        0.21       -3.45      3.45 o
  17   1   4        7.35        8.86      4.43 o
 -17   2   4       52.04       61.19      6.04 o
 -16   2   4        1.17        2.37      3.53 o
 -15   2   4        0.26       -2.73      2.73 o
 -14   2   4       50.26       47.86      4.19 o
 -13   2   4        5.53        8.26      2.44 o
 -12   2   4        1.47        3.29      2.13 o
 -11   2   4      701.54      682.92      9.68 o
 -10   2   4      226.87      215.37      4.05 o
  -9   2   4       51.98       37.01      1.81 o
  -8   2   4      357.12      335.73      5.60 o
  -7   2   4     1011.16      986.81     10.25 o
  -6   2   4      225.30      236.48      3.31 o
  -5   2   4      312.84      334.23      3.84 o
  -4   2   4      167.63      159.38      2.42 o
  -3   2   4       48.41       33.16      1.12 o
  -2   2   4     4245.35     4489.50     35.91 o
  -1   2   4        0.03       -0.36      0.62 o
   0   2   4      966.49      993.93      8.99 o
   1   2   4       26.84       16.05      0.78 o
   2   2   4       65.68       60.73      1.36 o
   3   2   4       74.38      100.81      1.87 o
   4   2   4      603.54      648.44      7.47 o
   5   2   4      382.01      412.77      5.48 o
   6   2   4        0.00       -0.06      0.83 o
   7   2   4        3.96        2.56      1.03 o
   8   2   4       94.07       89.69      2.66 o
   9   2   4      140.68      127.72      3.32 o
  10   2   4      264.60      236.67      6.18 o
  11   2   4        1.08       -2.30      2.30 o
  12   2   4      140.13      121.00      5.58 o
  13   2   4        3.95        0.60      2.71 o
  14   2   4        6.10        5.90      3.29 o
  15   2   4       16.71       23.82      6.66 o
  16   2   4        1.71       -4.11      4.11 o
 -17   3   4        1.64       -3.48      3.48 o
 -16   3   4       24.85       23.62      4.84 o
 -15   3   4      111.24      121.33      7.18 o
 -14   3   4        0.80       -2.57      2.70 o
 -13   3   4       26.79       31.33      3.15 o
 -12   3   4      421.28      402.36     10.59 o
 -11   3   4      621.21      614.46      8.30 o
 -10   3   4     1321.76     1291.27     13.61 o
  -9   3   4      469.20      449.88      5.98 o
  -8   3   4       42.65       40.93      1.84 o
  -7   3   4      179.79      151.23      3.16 o
  -6   3   4       95.58       97.58      2.08 o
  -5   3   4        6.61        6.71      0.77 o
  -4   3   4      285.72      244.36      3.20 o
  -3   3   4      938.23      935.44      9.20 o
  -2   3   4     1508.09     1516.39     14.16 o
  -1   3   4      203.25      203.67      3.01 o
   0   3   4      764.67      734.39      7.90 o
   1   3   4      377.43      403.85      5.71 o
   2   3   4      481.30      526.75      5.69 o
   3   3   4     1708.39     1867.23     18.54 o
   4   3   4     2026.77     2253.86     22.24 o
   5   3   4       74.94       87.10      2.42 o
   6   3   4      594.61      633.59      7.81 o
   7   3   4      555.35      559.96      8.93 o
   8   3   4        1.75        1.49      1.52 o
   9   3   4       73.99       73.04      3.12 o
  10   3   4      113.56      106.43      4.25 o
  11   3   4      160.84      153.69      6.54 o
  12   3   4      104.93      110.51      9.59 o
  13   3   4       16.54       12.04      3.47 o
  14   3   4       23.09       26.61      4.44 o
  15   3   4        2.31        0.25      3.83 o
  16   3   4        0.59        5.44      3.94 o
 -16   4   4        0.19        1.24      3.57 o
 -15   4   4        6.90       10.25      3.84 o
 -14   4   4        7.06        5.10      3.42 o
 -13   4   4        4.56        3.86      3.08 o
 -12   4   4       34.61       43.93      5.61 o
 -11   4   4       31.99       31.69      2.01 o
 -10   4   4       12.20       12.68      1.53 o
  -9   4   4        0.98        0.47      1.16 o
  -8   4   4      448.06      447.96      6.03 o
  -7   4   4        6.53        7.86      1.12 o
  -6   4   4      543.79      562.52      7.02 o
  -5   4   4       71.90       66.28      2.31 o
  -4   4   4       17.44       24.34      1.55 o
  -3   4   4      408.13      394.07      5.57 o
  -2   4   4       33.59       29.01      1.79 o
  -1   4   4      562.07      553.79      6.83 o
   0   4   4       21.18       21.90      1.59 o
   1   4   4        8.58        8.91      1.02 o
   2   4   4      162.32      166.84      4.27 o
   3   4   4      172.37      181.18      2.94 o
   4   4   4      103.47       94.56      2.28 o
   5   4   4        7.75       10.47      1.81 o
   6   4   4      154.58      124.52      2.98 o
   7   4   4      254.62      232.17      5.28 o
   8   4   4      300.29      291.44      5.89 o
   9   4   4      137.47      121.73      4.04 o
  10   4   4        4.67        2.05      2.12 o
  11   4   4       11.90        9.38      2.58 o
  12   4   4       21.95       24.94      3.96 o
  13   4   4        4.99       -1.67      3.13 o
  14   4   4       14.40       18.20      7.79 o
  15   4   4       44.28       54.08      5.94 o
 -15   5   4        0.04       -2.94      3.72 o
 -14   5   4       55.97       64.56      4.60 o
 -13   5   4       10.83       11.79      4.19 o
 -12   5   4       23.52       23.96      2.18 o
 -11   5   4       92.20       90.10      3.86 o
 -10   5   4       32.78       34.14      3.04 o
  -9   5   4        0.87       -0.86      1.67 o
  -8   5   4      174.08      170.23      4.33 o
  -7   5   4      265.04      258.04      7.96 o
  -6   5   4       59.48       66.76      5.50 o
  -5   5   4      163.15      147.61      5.09 o
  -4   5   4       27.34       27.72      1.66 o
  -3   5   4       21.67       21.03      1.29 o
  -2   5   4      214.42      207.66      3.67 o
  -1   5   4       66.84       65.87      2.27 o
   0   5   4      220.73      229.70      3.93 o
   1   5   4      113.50      124.58      3.12 o
   2   5   4      243.79      244.75      3.84 o
   3   5   4       85.75       83.17      2.17 o
   4   5   4      266.07      250.28      5.90 o
   5   5   4      124.73      132.20      3.43 o
   6   5   4      634.79      613.73      9.89 o
   7   5   4      310.74      302.08      6.00 o
   8   5   4      628.04      618.13     10.44 o
   9   5   4        5.23        7.95      1.52 o
  10   5   4       34.11       23.55      2.22 o
  11   5   4       61.18       64.90      4.00 o
  12   5   4        0.00        2.55      2.65 o
  13   5   4       18.75       16.12      3.52 o
  14   5   4       41.71       55.09      5.04 o
 -13   6   4        0.86        4.84      4.43 o
 -12   6   4        1.71       -1.36      3.95 o
 -11   6   4        6.43        4.57      3.18 o
 -10   6   4        4.50        6.28      2.32 o
  -9   6   4        0.49        0.70      1.71 o
  -8   6   4        9.38       23.37      6.96 o
  -7   6   4       20.85       18.65      6.32 o
  -6   6   4        0.04        1.95      3.27 o
  -5   6   4      162.46      143.21      9.10 o
  -4   6   4        0.16       -0.74      1.21 o
  -3   6   4       17.44       15.65      1.85 o
  -2   6   4      259.80      255.51      5.78 o
  -1   6   4        1.99        4.01      1.60 o
   0   6   4      126.10      121.93      3.69 o
   1   6   4        2.81        1.32      1.48 o
   2   6   4      150.87      138.56      4.00 o
   3   6   4        0.80       -0.52      1.39 o
   4   6   4       81.61       92.02      3.59 o
   5   6   4       72.21       58.69      3.11 o
   6   6   4       16.24       17.10      3.48 o
   7   6   4       73.72       68.22      3.62 o
   8   6   4       15.22       16.42      2.45 o
   9   6   4        0.09        2.11      3.28 o
  10   6   4       31.69       38.08      4.84 o
  11   6   4        1.95        1.71      4.84 o
  12   6   4       20.13       15.11      5.96 o
 -11   7   4        0.12       -1.80      2.92 o
 -10   7   4       14.49       19.19      2.53 o
  -9   7   4        2.61        6.27      2.44 o
  -8   7   4       91.77       96.28     10.92 o
  -7   7   4        5.40        9.50      6.20 o
  -6   7   4      196.38      186.03     11.66 o
  -5   7   4        0.33       -1.57      1.57 o
  -4   7   4       64.81       58.57      2.94 o
  -3   7   4       40.38       39.78      3.09 o
  -2   7   4       36.31       34.94      3.13 o
  -1   7   4      111.64      126.56      6.21 o
   0   7   4       73.26       70.87      4.81 o
   1   7   4       19.90       19.81      3.33 o
   2   7   4       12.60       17.32      2.54 o
   3   7   4       55.74       58.71      7.37 o
   4   7   4        7.01        6.58      2.57 o
   5   7   4       49.29       48.62      3.44 o
   6   7   4       16.90       18.26      2.58 o
   7   7   4       70.37       72.43      3.81 o
   8   7   4        7.73        3.82      3.29 o
   9   7   4        6.55        8.41      3.74 o
  10   7   4       18.88       20.49      4.46 o
  -8   8   4       18.00       24.44      8.50 o
  -7   8   4        1.16        2.44      2.32 o
  -6   8   4        0.04        0.70      4.24 o
  -5   8   4        4.37        1.42      3.63 o
  -4   8   4        5.14        8.61      2.98 o
  -3   8   4        8.52        6.90      3.78 o
  -2   8   4        0.71        0.05      2.98 o
  -1   8   4       43.37       37.82      4.29 o
   0   8   4        8.25        8.53      3.40 o
   1   8   4       11.42       13.35      3.55 o
   2   8   4        5.79        8.29      3.34 o
   3   8   4       76.09       82.41      7.26 o
   4   8   4        0.37       -1.65      3.54 o
   5   8   4       18.93       25.29      3.97 o
   6   8   4        0.01        2.92      3.26 o
   7   8   4       15.34       25.47      6.64 o
  -1   9   4        1.25        0.14      3.51 o
   0   9   4       22.37       22.86      4.31 o
   1   9   4        0.36        4.96      4.90 o
 -17   0   5        1.71       -4.48      5.87 o
 -15   0   5       92.12       86.78     13.16 o
 -13   0   5        5.60        3.25      3.52 o
 -11   0   5        0.41       -2.76      2.76 o
  -9   0   5     1072.96     1151.03     14.93 o
  -7   0   5      609.85      622.76      8.78 o
  -5   0   5       61.94       58.47      2.32 o
  -3   0   5      841.41      902.18     10.24 o
  -1   0   5       86.07       97.72      2.11 o
   1   0   5       51.25       67.93      2.05 o
   3   0   5     1730.28     1836.71     25.74 o
   5   0   5     1504.72     1436.18     24.45 o
   7   0   5      296.23      315.02      7.47 o
   9   0   5      110.83       89.26      4.00 o
  11   0   5      179.95      151.94      8.64 o
  13   0   5       81.71       76.89     14.14 o
  15   0   5        1.06       -2.08      4.21 o
  17   0   5      115.68      155.31     11.14 o
 -17   1   5       37.80       44.24      5.54 o
 -16   1   5       18.98       18.75      3.92 o
 -15   1   5       54.71       61.20      6.53 o
 -14   1   5       32.88       37.13      3.41 o
 -13   1   5      288.61      281.87      7.35 o
 -12   1   5      114.32      113.62      5.79 o
 -11   1   5      132.19      128.43      3.96 o
 -10   1   5        2.80        3.02      1.35 o
  -9   1   5      269.41      298.30      4.47 o
  -8   1   5      656.84      662.11      8.25 o
  -7   1   5      392.56      433.15      5.69 o
  -6   1   5       44.39       43.06      1.97 o
  -5   1   5       19.31       19.65      0.99 o
  -4   1   5     1009.29     1072.27      8.85 o
  -3   1   5       21.44       28.27      0.95 o
  -2   1   5      467.50      417.32      3.73 o
  -1   1   5     4072.94     4063.45     28.92 o
   0   1   5     3151.40     3058.54     27.41 o
   1   1   5     2249.39     2169.01     17.91 o
   2   1   5      241.01      231.60      2.89 o
   3   1   5        0.04        3.57      0.76 o
   4   1   5     2273.23     2406.06     23.56 o
   5   1   5       32.78       33.84      1.59 o
   6   1   5      211.14      261.48      5.68 o
   7   1   5        4.16        5.56      1.24 o
   8   1   5        1.64        1.02      1.42 o
   9   1   5        1.07        0.29      1.55 o
  10   1   5       15.35       16.00      2.76 o
  11   1   5      233.70      221.14      7.12 o
  12   1   5        6.32        3.16      2.70 o
  13   1   5      160.02      159.73      8.77 o
  14   1   5       28.70       26.30      3.87 o
  15   1   5        7.42        9.36      3.44 o
  16   1   5        4.16        2.94      4.09 o
  17   1   5       23.58       31.47      5.56 o
 -17   2   5        3.32        1.78      3.75 o
 -16   2   5       28.91       36.50      6.19 o
 -15   2   5       19.82       12.39      4.59 o
 -14   2   5       28.80       34.04      4.04 o
 -13   2   5       47.27       47.77      3.46 o
 -12   2   5      236.70      241.74      6.00 o
 -11   2   5       74.53       69.97      3.48 o
 -10   2   5       36.76       42.53      2.22 o
  -9   2   5      100.24       94.16      2.66 o
  -8   2   5        5.58        2.44      1.36 o
  -7   2   5        0.69        0.73      0.98 o
  -6   2   5     1173.02     1186.87     12.98 o
  -5   2   5     1057.69     1118.50     10.63 o
  -4   2   5     1050.65     1152.81     10.79 o
  -3   2   5     1561.82     1652.34     14.75 o
  -2   2   5      444.52      380.91      4.49 o
  -1   2   5      145.07      118.48      1.99 o
   0   2   5       31.53       23.93      0.95 o
   1   2   5       95.55       98.16      1.71 o
   2   2   5      240.49      230.52      2.90 o
   3   2   5      466.95      474.88      5.43 o
   4   2   5      358.19      356.18      4.51 o
   5   2   5      796.99      856.64      9.54 o
   6   2   5       98.35      100.94      2.57 o
   7   2   5       92.02       97.96      2.82 o
   8   2   5      520.69      514.12      7.29 o
   9   2   5      119.92      117.03      3.38 o
  10   2   5      152.70      163.44      5.31 o
  11   2   5      100.11      101.57      7.23 o
  12   2   5        4.50        6.79      2.84 o
  13   2   5        7.97        8.48      3.08 o
  14   2   5        6.34        9.54      3.73 o
  15   2   5        1.04       -0.85      3.51 o
  16   2   5       13.04       24.02      5.00 o
 -17   3   5        8.70       13.24      5.16 o
 -16   3   5       94.54      107.72      8.14 o
 -15   3   5        0.22       -1.33      3.11 o
 -14   3   5       22.50       22.05      3.81 o
 -13   3   5       13.79       15.91      4.25 o
 -12   3   5       15.25       17.31      2.73 o
 -11   3   5       19.25       24.46      2.24 o
 -10   3   5       67.13       60.52      2.32 o
  -9   3   5       62.84       70.04      2.53 o
  -8   3   5       76.36       76.25      3.28 o
  -7   3   5      142.64      141.72      2.94 o
  -6   3   5        0.19        0.01      0.88 o
  -5   3   5      202.82      241.74      3.66 o
  -4   3   5        0.20        0.20      0.77 o
  -3   3   5      386.46      388.68      4.45 o
  -2   3   5      733.20      749.67      7.74 o
  -1   3   5        0.02       -0.42      0.68 o
   0   3   5      562.16      577.96      6.27 o
   1   3   5      599.11      618.69      6.55 o
   2   3   5      502.14      551.47      6.43 o
   3   3   5     1074.64     1152.42     12.23 o
   4   3   5      813.11      858.03      9.69 o
   5   3   5        9.38       11.86      1.35 o
   6   3   5       21.76       21.28      1.86 o
   7   3   5      503.00      512.46      7.93 o
   8   3   5       17.32       17.82      2.14 o
   9   3   5       33.08       35.26      2.48 o
  10   3   5       27.57       20.47      2.87 o
  11   3   5      263.79      255.83      8.51 o
  12   3   5        1.71       -2.60      2.60 o
  13   3   5       20.32       25.13      4.02 o
  14   3   5        1.99        6.13      3.48 o
  15   3   5      143.04      180.41     10.10 o
  16   3   5        0.23       -5.37      5.37 o
 -16   4   5        0.55       -2.96      3.61 o
 -15   4   5       94.07      105.24      9.00 o
 -14   4   5      128.14      120.48     11.95 o
 -13   4   5      105.16      118.01      6.61 o
 -12   4   5       49.06       50.11      5.31 o
 -11   4   5       29.85       32.28      2.65 o
 -10   4   5       64.21       65.33      2.41 o
  -9   4   5       13.89       16.47      1.52 o
  -8   4   5       36.83       37.41      2.09 o
  -7   4   5        0.00        0.36      1.11 o
  -6   4   5       81.18       81.02      2.34 o
  -5   4   5      110.23      118.80      2.56 o
  -4   4   5       36.57       43.51      1.62 o
  -3   4   5        0.70       -0.22      0.98 o
  -2   4   5      203.65      227.72      3.74 o
  -1   4   5      197.91      181.70      3.33 o
   0   4   5      771.68      776.49      8.68 o
   1   4   5      504.81      466.84      5.84 o
   2   4   5       72.37       82.52      2.29 o
   3   4   5      431.72      407.05      5.29 o
   4   4   5       89.35      103.96      2.59 o
   5   4   5      332.74      345.59      5.27 o
   6   4   5      262.32      267.64      5.54 o
   7   4   5      789.95      736.90     11.22 o
   8   4   5        0.57        0.19      1.67 o
   9   4   5      489.04      492.26      9.66 o
  10   4   5      159.36      146.80      5.45 o
  11   4   5       56.29       63.51      4.94 o
  12   4   5        8.15       11.27      3.45 o
  13   4   5       13.02       15.46      3.91 o
  14   4   5       45.60       53.33      7.70 o
  15   4   5        3.28       11.87      4.42 o
 -15   5   5        4.21        6.14      3.90 o
 -14   5   5        0.60       -0.64      3.57 o
 -13   5   5      137.48      135.85      8.09 o
 -12   5   5      108.10       99.27      5.12 o
 -11   5   5       64.23       57.76      2.99 o
 -10   5   5       10.19       12.75      1.44 o
  -9   5   5        2.49        2.55      1.79 o
  -8   5   5      361.99      343.92      6.57 o
  -7   5   5      244.01      218.93      4.79 o
  -6   5   5       60.23       43.37      2.18 o
  -5   5   5      635.61      577.18      7.93 o
  -4   5   5       38.02       46.30      1.97 o
  -3   5   5       20.34       21.91      1.57 o
  -2   5   5       12.50       13.27      1.51 o
  -1   5   5      250.01      265.45      4.82 o
   0   5   5        0.71       -1.13      1.13 o
   1   5   5      820.32      846.18      9.61 o
   2   5   5      191.19      175.81      3.34 o
   3   5   5       23.78       18.99      1.79 o
   4   5   5     1054.69     1051.73     15.92 o
   5   5   5        9.13       14.40      2.51 o
   6   5   5       39.09       41.47      2.40 o
   7   5   5       16.39       18.82      2.82 o
   8   5   5      318.46      290.49      6.43 o
   9   5   5       16.41       17.69      2.70 o
  10   5   5        1.67       -1.15      3.15 o
  11   5   5       17.53       19.40      4.90 o
  12   5   5       78.28       86.85      5.70 o
  13   5   5        4.32        0.69      6.43 o
  14   5   5        8.25       12.32      3.90 o
 -13   6   5       27.10       32.11      6.08 o
 -12   6   5       92.18      108.80      8.68 o
 -11   6   5        2.19        1.40      3.78 o
 -10   6   5       67.23       71.04      3.90 o
  -9   6   5        2.87        3.25      3.37 o
  -8   6   5        0.00        1.45      1.88 o
  -7   6   5       19.83       17.14      1.83 o
  -6   6   5       28.63       23.19      1.92 o
  -5   6   5        0.17       -1.42      1.42 o
  -4   6   5       65.59       62.17      2.76 o
  -3   6   5       14.83       11.53      1.57 o
  -2   6   5      102.52      101.75      3.37 o
  -1   6   5      308.28      305.88     11.38 o
   0   6   5      207.15      199.62      4.43 o
   1   6   5      188.29      174.28      4.83 o
   2   6   5        2.85        2.08      1.65 o
   3   6   5        5.86        3.48      1.89 o
   4   6   5        5.58        9.38      1.67 o
   5   6   5       24.64       28.33      2.25 o
   6   6   5       30.58       30.16      1.97 o
   7   6   5       43.78       34.31      3.35 o
   8   6   5        0.75        4.52      3.49 o
   9   6   5        9.65       15.78      9.95 o
  10   6   5        8.52        7.12      3.97 o
  11   6   5       15.62       20.13      6.20 o
  12   6   5        2.36        3.84      5.37 o
 -11   7   5        3.82       15.64      4.07 o
 -10   7   5       13.53       19.17      3.62 o
  -9   7   5        4.05        2.52      6.08 o
  -8   7   5       18.79       19.74      5.36 o
  -7   7   5        0.04       -1.16      1.87 o
  -6   7   5       67.54       74.26      4.52 o
  -5   7   5        0.00       -0.81      1.77 o
  -4   7   5        8.09        8.29      2.57 o
  -3   7   5       95.06       94.71      6.15 o
  -2   7   5        0.77        1.63      2.24 o
  -1   7   5       17.67       21.75      2.82 o
   0   7   5        0.30        0.48      2.13 o
   1   7   5       13.27       13.40      2.77 o
   2   7   5        0.43        0.23      1.99 o
   3   7   5        1.57        2.73      2.94 o
   4   7   5        6.26        7.05      3.72 o
   5   7   5        1.03       -0.13      2.96 o
   6   7   5        8.81       15.35      4.31 o
   7   7   5        0.20        3.70      3.40 o
   8   7   5        1.76        3.40      3.53 o
   9   7   5       10.06        3.37      4.02 o
  10   7   5        3.32        6.14      4.31 o
  -8   8   5        2.76        2.75      2.67 o
  -7   8   5       12.92        9.65      3.10 o
  -6   8   5       40.54       46.61      4.37 o
  -5   8   5       35.57       33.67      4.03 o
  -4   8   5        0.02        2.90      2.84 o
  -3   8   5        0.00        3.52      3.63 o
  -2   8   5      122.54      137.23      7.16 o
  -1   8   5        1.30        4.28      3.23 o
   0   8   5       31.92       33.18      4.32 o
   1   8   5        1.09       -2.92      2.92 o
   2   8   5        8.45       10.90      3.56 o
   3   8   5        8.08        8.35      3.64 o
   4   8   5        1.85        6.43      4.37 o
   5   8   5        1.72        6.18      3.49 o
   6   8   5        1.06       -3.32      3.32 o
   7   8   5        7.40        7.46      3.94 o
 -16   0   6      255.97      245.10     12.47 o
 -14   0   6      212.82      219.43      9.01 o
 -12   0   6       86.55       86.44      5.30 o
 -10   0   6      279.93      290.13      6.58 o
  -8   0   6       21.37       35.39      2.11 o
  -6   0   6       12.82       11.31      1.46 o
  -4   0   6     1401.99     1301.25     15.59 o
  -2   0   6       36.24       42.37      1.65 o
   0   0   6       22.54       18.91      1.51 o
   2   0   6     1424.33     1397.21     20.15 o
   4   0   6        9.64       13.17      1.69 o
   6   0   6       90.61       96.91      4.42 o
   8   0   6       55.42       62.47      4.56 o
  10   0   6      566.92      455.38     15.95 o
  12   0   6      123.02      108.46      7.70 o
  14   0   6       87.13       92.68      8.00 o
  16   0   6       11.88        8.01      5.57 o
 -17   1   6       22.07       10.22      4.39 o
 -16   1   6        0.05       -2.91      2.91 o
 -15   1   6       25.68       24.82      3.34 o
 -14   1   6       49.73       45.14      3.76 o
 -13   1   6        1.89       -1.93      2.27 o
 -12   1   6        7.83        7.88      1.99 o
 -11   1   6      165.89      161.08      5.54 o
 -10   1   6        0.40        0.00      1.28 o
  -9   1   6      108.38      107.79      3.49 o
  -8   1   6      541.96      530.61      6.73 o
  -7   1   6      120.44      110.71      2.39 o
  -6   1   6       87.49      100.04      2.17 o
  -5   1   6      122.26      126.34      2.35 o
  -4   1   6     2420.39     2336.40     19.55 o
  -3   1   6      520.60      499.24      4.96 o
  -2   1   6      474.87      473.23      4.55 o
  -1   1   6     1421.80     1389.95     11.53 o
   0   1   6      423.47      437.64      4.24 o
   1   1   6      241.41      254.66      3.47 o
   2   1   6      235.91      242.85      3.41 o
   3   1   6      409.28      403.03      4.71 o
   4   1   6      511.60      479.54      6.50 o
   5   1   6       87.96       78.65      2.38 o
   6   1   6      398.35      369.57      5.68 o
   7   1   6        0.04        1.92      1.19 o
   8   1   6       12.31        9.78      1.76 o
   9   1   6      222.30      191.54      5.75 o
  10   1   6     1369.97     1314.84     21.84 o
  11   1   6      283.29      232.73      7.45 o
  12   1   6       88.53       91.92      5.08 o
  13   1   6       10.95       11.41      3.33 o
  14   1   6       95.39       96.40      5.75 o
  15   1   6       13.18       16.43      4.47 o
  16   1   6       58.27       82.96      8.72 o
 -17   2   6        0.24        3.34      3.90 o
 -16   2   6        0.33        1.75      3.69 o
 -15   2   6        1.14        0.77      2.65 o
 -14   2   6        0.55       -1.00      2.29 o
 -13   2   6        1.29        0.21      2.90 o
 -12   2   6       24.69       28.72      2.75 o
 -11   2   6        0.56       -1.88      1.88 o
 -10   2   6       27.37       27.21      2.28 o
  -9   2   6       42.43       41.74      2.00 o
  -8   2   6       58.38       61.86      2.25 o
  -7   2   6      278.54      291.41      5.47 o
  -6   2   6       82.05       70.87      2.08 o
  -5   2   6       19.83       19.57      1.29 o
  -4   2   6        1.26       -0.33      0.85 o
  -3   2   6      197.61      183.53      2.85 o
  -2   2   6      457.55      490.80      5.57 o
  -1   2   6       10.18        4.41      0.77 o
   0   2   6      460.34      426.85      4.50 o
   1   2   6      770.10      700.17      6.66 o
   2   2   6        0.89       -0.13      0.62 o
   3   2   6       29.05       32.93      1.47 o
   4   2   6      282.14      340.27      4.53 o
   5   2   6      227.97      214.20      3.83 o
   6   2   6        6.60        6.10      1.24 o
   7   2   6      121.09      146.28      3.94 o
   8   2   6      275.83      282.06      5.38 o
   9   2   6      521.96      516.83      9.68 o
  10   2   6      132.47      122.30      4.72 o
  11   2   6       12.49       14.98      3.33 o
  12   2   6      103.25      109.53      5.47 o
  13   2   6        6.60       12.41      3.60 o
  14   2   6       45.17       44.76      5.05 o
  15   2   6        1.12        0.75      4.73 o
  16   2   6        0.00        4.07      3.97 o
 -16   3   6       13.37        8.22      3.88 o
 -15   3   6       46.04       45.34      6.98 o
 -14   3   6       79.65       89.21      4.86 o
 -13   3   6       49.03       54.80      3.95 o
 -12   3   6        4.28        4.36      2.18 o
 -11   3   6       33.48       36.10      2.66 o
 -10   3   6      163.13      167.79      4.00 o
  -9   3   6        6.91        4.93      1.57 o
  -8   3   6       92.81       92.45      2.65 o
  -7   3   6        1.87        0.53      1.08 o
  -6   3   6        4.62        4.46      1.08 o
  -5   3   6       20.47       22.79      1.34 o
  -4   3   6       98.70       89.74      2.77 o
  -3   3   6        0.01       -0.96      0.96 o
  -2   3   6        0.76       -0.23      0.78 o
  -1   3   6       17.07       15.97      1.03 o
   0   3   6       90.12       75.50      2.07 o
   1   3   6      390.55      392.69      4.54 o
   2   3   6      396.74      435.41      4.92 o
   3   3   6       16.19       16.40      1.43 o
   4   3   6      508.95      508.60      6.66 o
   5   3   6      770.60      795.01     10.12 o
   6   3   6       51.20       45.88      2.34 o
   7   3   6       19.80       15.50      1.88 o
   8   3   6      516.73      467.83      8.64 o
   9   3   6      138.79      132.66      4.72 o
  10   3   6      523.70      476.01     10.53 o
  11   3   6       79.22       79.14      5.11 o
  12   3   6        7.41        4.82      3.14 o
  13   3   6        4.76        4.45      3.31 o
  14   3   6        8.75        7.98      4.17 o
  15   3   6       22.00       13.45      4.30 o
 -16   4   6       45.08       45.51      7.26 o
 -15   4   6       54.32       57.87      5.62 o
 -14   4   6        2.51       -1.00      3.12 o
 -13   4   6       10.11       19.38      3.74 o
 -12   4   6       45.09       45.25      3.56 o
 -11   4   6      107.09      107.16      3.94 o
 -10   4   6      115.47      109.35      3.14 o
  -9   4   6       30.07       27.29      2.39 o
  -8   4   6      464.19      450.59      7.23 o
  -7   4   6        0.42       -0.12      1.34 o
  -6   4   6        0.06       -0.10      1.37 o
  -5   4   6        0.55        2.16      1.19 o
  -4   4   6       24.30       21.34      1.44 o
  -3   4   6       14.78       15.51      1.29 o
  -2   4   6      204.45      229.74      3.98 o
  -1   4   6      148.50      152.47      3.22 o
   0   4   6      105.69       99.46      2.50 o
   1   4   6       34.72       34.93      1.64 o
   2   4   6       86.35      100.54      2.68 o
   3   4   6        4.34        7.59      1.27 o
   4   4   6       67.77       70.02      3.15 o
   5   4   6       19.71       17.63      2.00 o
   6   4   6        0.23        0.87      1.51 o
   7   4   6       21.92       21.18      2.17 o
   8   4   6       45.13       49.22      3.37 o
   9   4   6      133.05      130.72      5.11 o
  10   4   6        0.71       -0.95      4.40 o
  11   4   6        1.17       -0.76      3.42 o
  12   4   6        2.89        7.06      3.53 o
  13   4   6        0.54       -1.20      3.29 o
  14   4   6        9.31       14.03      4.38 o
 -14   5   6       10.60        8.99      3.34 o
 -13   5   6       68.71       62.09      6.17 o
 -12   5   6       60.92       63.60      4.30 o
 -11   5   6      122.98      132.73      5.15 o
 -10   5   6       19.20       15.50      1.59 o
  -9   5   6      146.51      138.74      3.23 o
  -8   5   6       31.71       30.91      2.03 o
  -7   5   6       29.48       29.57      1.86 o
  -6   5   6        3.34        5.00      1.37 o
  -5   5   6      323.73      324.87      5.52 o
  -4   5   6       55.47       56.52      2.58 o
  -3   5   6      187.99      166.96      3.91 o
  -2   5   6       74.94       66.31      2.53 o
  -1   5   6      614.59      577.71      8.45 o
   0   5   6       13.58       10.32      1.61 o
   1   5   6      679.08      678.61      8.82 o
   2   5   6      273.17      263.72      5.19 o
   3   5   6      834.56      788.52     12.86 o
   4   5   6      393.33      369.80      7.45 o
   5   5   6       73.58       81.51      3.49 o
   6   5   6       71.19       81.40      3.46 o
   7   5   6       40.28       36.69      2.63 o
   8   5   6       18.87       19.18      3.09 o
   9   5   6       46.01       46.43      3.63 o
  10   5   6       34.89       39.42      6.86 o
  11   5   6        1.50       -3.84      3.84 o
  12   5   6        0.00       -2.72      2.72 o
  13   5   6        0.52       -3.07      3.07 o
 -13   6   6       12.58        8.26      5.02 o
 -12   6   6       22.82       30.46      5.73 o
 -11   6   6        7.00       12.45      5.87 o
 -10   6   6       25.73       31.26      4.24 o
  -9   6   6        9.39        6.21      2.39 o
  -8   6   6       23.43       28.86      2.65 o
  -7   6   6       32.69       33.81      2.61 o
  -6   6   6       60.40       58.74      2.86 o
  -5   6   6       40.03       40.37      2.77 o
  -4   6   6        4.60        5.42      1.42 o
  -3   6   6       23.72       17.93      1.80 o
  -2   6   6      330.41      332.63      8.48 o
  -1   6   6      206.51      200.30      4.99 o
   0   6   6       29.64       28.96      2.94 o
   1   6   6       24.66       22.83      2.35 o
   2   6   6      296.16      281.30      6.89 o
   3   6   6       13.20       12.18      2.03 o
   4   6   6      198.09      195.97      5.12 o
   5   6   6       71.81       64.69      3.09 o
   6   6   6        9.13       10.79      1.93 o
   7   6   6        0.09        1.34      2.00 o
   8   6   6        0.77        4.80      1.94 o
   9   6   6        3.11        2.67      2.07 o
  10   6   6        0.29        3.61      2.58 o
  11   6   6       35.75       37.01      3.47 o
  12   6   6        1.80        3.63      2.57 o
 -11   7   6        3.37        7.26      3.95 o
 -10   7   6       77.11       83.64      5.94 o
  -9   7   6        2.62        0.02      2.77 o
  -8   7   6       51.44       51.65     11.19 o
  -7   7   6       50.01       49.08      3.37 o
  -6   7   6        0.00        1.00      2.18 o
  -5   7   6       10.85        6.05      2.48 o
  -4   7   6        0.48        3.69      2.15 o
  -3   7   6       30.19       29.47      2.94 o
  -2   7   6        0.27       -1.86      2.18 o
  -1   7   6        1.72        4.98      2.34 o
   0   7   6        6.21        3.14      2.27 o
   1   7   6       86.66       93.27      4.61 o
   2   7   6       15.51       14.66      2.53 o
   3   7   6        0.38       -1.95      1.95 o
   4   7   6      137.37      141.20      5.08 o
   5   7   6       74.13       75.91      3.44 o
   6   7   6       17.29       15.23      5.02 o
   7   7   6       28.92       36.75      7.50 o
   8   7   6        8.92       10.75      6.73 o
   9   7   6        0.91        2.29      4.17 o
  10   7   6        0.09       -1.28      4.16 o
  -7   8   6      210.52      227.11      9.39 o
  -6   8   6        8.43        0.69      2.98 o
  -5   8   6       35.87       43.38      4.63 o
  -4   8   6       89.47       87.25      6.07 o
  -3   8   6       42.89       50.10      5.02 o
  -2   8   6        5.31        2.98      3.35 o
  -1   8   6        1.68        6.25      3.47 o
   0   8   6       74.84       76.51      9.27 o
   1   8   6       60.76       63.70      5.53 o
   2   8   6        0.22        5.15      3.90 o
   3   8   6        6.20        3.31      3.69 o
   4   8   6        9.92        2.70      3.74 o
   5   8   6        0.20        8.56      4.84 o
   6   8   6        4.73        8.02      4.31 o
 -17   0   7        0.67       -4.30      4.30 o
 -15   0   7       42.66       49.22      6.77 o
 -13   0   7      120.44      124.72      6.64 o
 -11   0   7      585.30      631.67     14.68 o
  -9   0   7       62.12       69.46      3.23 o
  -7   0   7        0.06        1.70      1.36 o
  -5   0   7        2.26        2.38      1.23 o
  -3   0   7      491.56      448.40      6.99 o
  -1   0   7       30.97       46.27      1.80 o
   1   0   7       21.97       21.59      1.49 o
   3   0   7        4.16        4.84      1.50 o
   5   0   7     1247.99     1210.44     20.25 o
   7   0   7      532.82      513.21     22.14 o
   9   0   7       47.63       51.23      5.29 o
  11   0   7       22.15       31.08      5.07 o
  13   0   7       38.26       40.70      6.11 o
  15   0   7        6.32        4.94      4.97 o
 -17   1   7        2.42        6.17      4.15 o
 -16   1   7       15.77       17.61      3.89 o
 -15   1   7       36.72       46.88      6.06 o
 -14   1   7       11.60       16.46      3.13 o
 -13   1   7        8.18        7.05      2.34 o
 -12   1   7      197.62      202.97      7.63 o
 -11   1   7      434.36      439.31      9.11 o
 -10   1   7        5.53        5.80      1.59 o
  -9   1   7       63.03       60.10      2.31 o
  -8   1   7      265.56      257.66      4.38 o
  -7   1   7        2.09       -0.30      1.01 o
  -6   1   7      138.93      147.08      2.84 o
  -5   1   7      966.65      971.59     13.61 o
  -4   1   7        0.01        2.07      0.89 o
  -3   1   7      131.51      138.18      2.35 o
  -2   1   7      500.70      534.29      5.57 o
  -1   1   7      125.26      130.28      2.32 o
   0   1   7      318.22      295.36      3.49 o
   1   1   7      279.63      289.22      4.00 o
   2   1   7        8.61        8.37      0.92 o
   3   1   7       49.51       58.27      1.79 o
   4   1   7       50.63       43.82      1.74 o
   5   1   7      387.64      385.60      5.89 o
   6   1   7      111.77      120.86      3.59 o
   7   1   7       56.40       63.74      2.50 o
   8   1   7      429.21      443.77     12.39 o
   9   1   7       46.53       43.78      4.27 o
  10   1   7      402.05      393.42     12.17 o
  11   1   7        7.93       10.06      3.00 o
  12   1   7        5.09        0.74      3.23 o
  13   1   7        0.30       -0.69      3.01 o
  14   1   7      135.76      135.39      7.11 o
  15   1   7       14.25        9.67      4.08 o
  16   1   7       31.62       35.79      7.25 o
 -17   2   7        4.07        0.21      3.91 o
 -16   2   7       13.61       14.01      5.31 o
 -15   2   7        0.80        0.02      2.64 o
 -14   2   7        1.11       -2.51      2.51 o
 -13   2   7        0.19       -2.84      2.84 o
 -12   2   7       93.71       90.43      4.46 o
 -11   2   7       73.08       78.94      4.74 o
 -10   2   7       13.09       15.65      2.06 o
  -9   2   7      419.52      439.61      6.23 o
  -8   2   7      421.17      426.78      6.23 o
  -7   2   7        4.48        3.46      1.23 o
  -6   2   7      117.33      134.90      2.92 o
  -5   2   7      188.56      185.52      3.36 o
  -4   2   7      892.93      903.06     10.21 o
  -3   2   7      753.55      708.17      7.84 o
  -2   2   7       28.32       31.73      1.36 o
  -1   2   7        0.31        2.61      0.80 o
   0   2   7      361.49      391.33      4.41 o
   1   2   7      533.78      581.75      5.93 o
   2   2   7      163.24      177.96      3.00 o
   3   2   7      183.19      208.73      3.20 o
   4   2   7     2393.69     2553.59     33.08 o
   5   2   7      103.48      108.63      2.91 o
   6   2   7       24.61       17.17      1.95 o
   7   2   7      329.20      314.27      5.40 o
   8   2   7      936.47      916.48     13.01 o
   9   2   7      403.24      375.21      8.10 o
  10   2   7        5.18       -1.69      3.14 o
  11   2   7        1.10       -1.89      2.49 o
  12   2   7        1.27        6.01      3.25 o
  13   2   7       73.06       68.26      5.57 o
  14   2   7       13.98       18.72      4.44 o
  15   2   7        7.56       11.41      6.82 o
  16   2   7        3.04       -0.52      4.55 o
 -16   3   7       11.78       12.30      4.24 o
 -15   3   7       12.48       20.89      4.01 o
 -14   3   7       12.80       10.96      3.03 o
 -13   3   7       72.60       78.32      4.19 o
 -12   3   7       19.56       19.16      2.74 o
 -11   3   7        2.56        1.31      2.44 o
 -10   3   7       65.36       54.93      3.66 o
  -9   3   7        0.48        0.62      1.44 o
  -8   3   7       63.28       66.08      2.50 o
  -7   3   7       23.61       24.61      1.86 o
  -6   3   7       26.51       23.11      1.64 o
  -5   3   7       50.47       55.51      1.93 o
  -4   3   7        3.13        2.86      1.08 o
  -3   3   7       64.28       75.46      2.02 o
  -2   3   7       86.64       81.37      2.03 o
  -1   3   7       60.17       73.36      2.94 o
   0   3   7       35.32       44.76      1.73 o
   1   3   7        2.30        1.62      0.89 o
   2   3   7        0.96        0.69      0.88 o
   3   3   7      448.82      454.16      5.68 o
   4   3   7      270.42      275.70      4.12 o
   5   3   7       18.19       19.62      1.70 o
   6   3   7      195.45      166.13      4.22 o
   7   3   7     1063.33     1002.06     13.70 o
   8   3   7       18.38       25.15      2.64 o
   9   3   7       63.28       58.99      3.78 o
  10   3   7       48.69       46.57      4.23 o
  11   3   7       10.65        8.30      3.15 o
  12   3   7        0.85        2.98      7.43 o
  13   3   7       96.52      112.42      6.66 o
  14   3   7       86.49      110.98      6.93 o
  15   3   7       15.27       15.75     10.57 o
 -15   4   7        0.93        2.38      3.60 o
 -14   4   7       21.78       20.32      4.15 o
 -13   4   7        1.25       -2.50      4.78 o
 -12   4   7        7.59        7.83      2.59 o
 -11   4   7       14.32       15.31      2.30 o
 -10   4   7      101.47      100.22      4.33 o
  -9   4   7        5.68        7.82      1.77 o
  -8   4   7       25.66       27.94      2.30 o
  -7   4   7        9.59        9.17      2.34 o
  -6   4   7      102.47       99.13      4.37 o
  -5   4   7        4.57        3.51      1.33 o
  -4   4   7        9.71        6.38      1.18 o
  -3   4   7       40.21       43.64      1.87 o
  -2   4   7      285.68      297.28      4.88 o
  -1   4   7        7.93        9.17      1.36 o
   0   4   7      239.41      262.09      4.61 o
   1   4   7        3.21        1.78      1.26 o
   2   4   7      760.97      784.86     10.34 o
   3   4   7       55.25       63.43      2.19 o
   4   4   7        8.43        7.50      1.48 o
   5   4   7        5.42        6.39      2.19 o
   6   4   7       33.90       30.85      2.38 o
   7   4   7      136.90      134.15      5.94 o
   8   4   7      432.18      435.14     10.48 o
   9   4   7       27.22       22.46      3.90 o
  10   4   7       25.83       23.29      3.38 o
  11   4   7       38.47       36.00      4.74 o
  12   4   7        0.59       -1.24      5.08 o
  13   4   7       27.02       41.95      5.22 o
  14   4   7        0.60        6.67      4.20 o
 -14   5   7       14.88       13.72      3.59 o
 -13   5   7       74.88       79.20      8.38 o
 -12   5   7       60.70       57.47      4.45 o
 -11   5   7       75.29       74.19      4.38 o
 -10   5   7      144.49      155.19      6.76 o
  -9   5   7        0.46        3.13      2.04 o
  -8   5   7       33.10       28.48      2.10 o
  -7   5   7        9.08        8.09      1.64 o
  -6   5   7       57.52       64.07      2.66 o
  -5   5   7        0.82        0.58      1.45 o
  -4   5   7      257.13      240.84      5.09 o
  -3   5   7       10.91       10.07      2.25 o
  -2   5   7      146.01      141.56      4.50 o
  -1   5   7      174.77      174.61      4.29 o
   0   5   7      196.30      191.47      4.51 o
   1   5   7      667.90      705.36     13.82 o
   2   5   7        0.10        0.26      1.83 o
   3   5   7       34.50       36.93      2.73 o
   4   5   7      531.31      510.52      9.89 o
   5   5   7      125.13      121.08      4.42 o
   6   5   7      189.52      172.34      5.22 o
   7   5   7      148.79      150.05      5.84 o
   8   5   7        7.39        4.56      2.77 o
   9   5   7       62.96       59.07      4.17 o
  10   5   7       12.03        4.56      2.88 o
  11   5   7        6.54        6.41      3.33 o
  12   5   7        0.21       -3.06      3.06 o
  13   5   7        1.67        0.73      7.79 o
 -12   6   7        1.52        5.31      4.54 o
 -11   6   7       41.15       30.16      5.67 o
 -10   6   7        5.47        5.05      3.15 o
  -9   6   7       19.33       28.16      4.18 o
  -8   6   7        0.02        1.08      2.27 o
  -7   6   7        1.76        3.58      1.92 o
  -6   6   7       86.43       90.16      2.98 o
  -5   6   7       26.81       20.99      1.89 o
  -4   6   7       21.97       18.70      1.91 o
  -3   6   7       47.81       35.50      2.31 o
  -2   6   7       72.93       81.83      5.75 o
  -1   6   7       23.48       27.03      3.03 o
   0   6   7       53.73       60.95      3.84 o
   1   6   7       10.09        7.10      2.45 o
   2   6   7       20.41       19.80      2.74 o
   3   6   7       10.16       10.14      3.44 o
   4   6   7        4.41        2.75      2.21 o
   5   6   7       19.40       19.80      4.40 o
   6   6   7      120.27      144.15      9.45 o
   7   6   7       11.64       16.63      2.71 o
   8   6   7        3.47        7.13      2.57 o
   9   6   7        0.17        1.42      2.25 o
  10   6   7       51.76       60.22      4.41 o
  11   6   7        3.31        1.82      3.22 o
 -10   7   7        0.90        2.21      3.50 o
  -9   7   7       11.90       14.54      3.77 o
  -8   7   7        0.49        2.18      3.60 o
  -7   7   7        1.80        4.94      2.77 o
  -6   7   7        1.94        2.89      2.50 o
  -5   7   7        0.08        0.70      2.30 o
  -4   7   7        2.40        2.94      2.36 o
  -3   7   7        1.94        1.63      3.06 o
  -2   7   7        2.44       -0.51      2.74 o
  -1   7   7        0.23       -2.18      2.18 o
   0   7   7       67.07       75.19      4.51 o
   1   7   7       15.66       17.60      2.89 o
   2   7   7       11.18        9.74      2.59 o
   3   7   7      114.82      112.27      5.04 o
   4   7   7        9.47       14.12      2.59 o
   5   7   7       53.68       53.07      3.46 o
   6   7   7        0.66        2.65      1.95 o
   7   7   7        0.02       -4.43      4.43 o
   8   7   7        0.44       -0.73      4.00 o
   9   7   7        0.46        0.60      4.66 o
  -7   8   7       66.23       77.09      8.03 o
  -6   8   7        0.50       -2.58      3.19 o
  -5   8   7        3.07        5.72      3.51 o
  -4   8   7        1.88        3.19      3.47 o
  -3   8   7       83.77       88.72      5.43 o
  -2   8   7       43.93       45.96      4.02 o
  -1   8   7        4.08        4.74      2.83 o
   0   8   7       69.17       74.44      4.75 o
   1   8   7        1.24        1.49      2.56 o
   2   8   7       30.80       33.27      4.83 o
   3   8   7       11.33       16.58      4.45 o
   4   8   7        3.56        1.97      6.82 o
   5   8   7        2.23        3.85      5.08 o
   6   8   7        0.56        9.56      5.55 o
 -16   0   8       19.02       23.89      6.03 o
 -14   0   8       78.90       81.51      6.05 o
 -12   0   8      194.09      191.11     11.01 o
 -10   0   8      283.66      269.89      8.56 o
  -8   0   8      373.98      378.42      9.05 o
  -6   0   8      156.12      172.79      4.55 o
  -4   0   8     3714.56     3523.13     44.58 o
  -2   0   8      169.14      169.38      4.89 o
   0   0   8      530.47      541.33      8.55 o
   2   0   8      108.47      126.55      3.63 o
   4   0   8       88.92       92.99      7.18 o
   6   0   8       67.00       57.32      3.41 o
   8   0   8      546.35      544.65     12.57 o
  10   0   8      259.72      222.53     21.82 o
  12   0   8       57.68       51.68      6.18 o
  14   0   8        2.97        3.32      4.67 o
  16   0   8        1.42       -4.19      7.20 o
 -17   1   8        1.62        3.83      4.05 o
 -16   1   8       34.02       38.14      4.44 o
 -15   1   8       21.99       16.57      3.26 o
 -14   1   8       57.10       53.64      3.73 o
 -13   1   8      223.07      230.64      7.76 o
 -12   1   8       99.52      100.45      5.08 o
 -11   1   8       90.91       82.89      4.36 o
 -10   1   8      205.89      191.30      5.72 o
  -9   1   8      114.38      107.79      3.21 o
  -8   1   8        3.70        3.79      1.35 o
  -7   1   8      532.80      529.96      6.39 o
  -6   1   8       54.28       54.95      1.90 o
  -5   1   8      316.80      318.13      4.42 o
  -4   1   8      913.47     1002.53     10.00 o
  -3   1   8     4263.18     4248.46     36.41 o
  -2   1   8     1159.54     1217.02     11.67 o
  -1   1   8      215.22      248.72      3.57 o
   0   1   8      121.20      131.83      2.48 o
   1   1   8        1.24        5.63      0.97 o
   2   1   8      308.18      331.14      4.90 o
   3   1   8     1327.77     1371.96     22.43 o
   4   1   8      315.28      310.77      4.80 o
   5   1   8      126.34      130.21      3.22 o
   6   1   8      114.71      125.03      3.43 o
   7   1   8      122.65      121.75      3.51 o
   8   1   8       95.51       95.86      4.26 o
   9   1   8       70.88       66.85      4.26 o
  10   1   8       66.00       76.19      4.63 o
  11   1   8       30.66       34.00      3.83 o
  12   1   8        0.72       -1.35      2.73 o
  13   1   8       40.48       48.75      4.57 o
  14   1   8        6.03        8.40      3.92 o
  15   1   8        1.87       -3.70      3.70 o
 -17   2   8       19.02       11.49      5.59 o
 -16   2   8        2.35        2.35      2.98 o
 -15   2   8       18.25       19.40      3.67 o
 -14   2   8       64.04       57.48      4.48 o
 -13   2   8      344.74      346.65     11.10 o
 -12   2   8      737.47      765.97     13.73 o
 -11   2   8      231.85      236.87      6.58 o
 -10   2   8      335.66      337.65      7.03 o
  -9   2   8      158.47      154.93      3.97 o
  -8   2   8      428.76      421.43      6.02 o
  -7   2   8       55.22       51.72      2.10 o
  -6   2   8        6.04        6.71      1.25 o
  -5   2   8        0.53       -0.04      0.94 o
  -4   2   8     9102.80     9086.48     85.00 o
  -3   2   8     3972.76     3889.12     31.97 o
  -2   2   8     4198.35     4355.55     37.29 o
  -1   2   8      522.55      555.99      6.56 o
   0   2   8      113.74       98.91      2.17 o
   1   2   8     2240.16     2337.77     22.38 o
   2   2   8     1129.03     1165.51     13.88 o
   3   2   8       75.26      106.79      2.46 o
   4   2   8     1260.83     1354.96     18.48 o
   5   2   8      653.14      660.13      8.83 o
   6   2   8        1.52        4.10      1.42 o
   7   2   8        0.69       -1.49      1.49 o
   8   2   8      449.83      417.14      7.42 o
   9   2   8       49.83       52.55      3.13 o
  10   2   8      640.85      591.30     12.71 o
  11   2   8       30.09       24.32      3.51 o
  12   2   8        1.68        3.87      3.47 o
  13   2   8       11.58        5.00      3.76 o
  14   2   8        6.16        8.06      3.92 o
  15   2   8        0.29        1.06      4.01 o
 -16   3   8        0.26       -2.50      3.33 o
 -15   3   8       16.67       13.86      3.94 o
 -14   3   8        7.73        1.35      2.75 o
 -13   3   8       17.50       21.95      3.12 o
 -12   3   8       56.05       61.76      4.44 o
 -11   3   8       21.69       18.21      3.51 o
 -10   3   8        3.84        3.19      2.23 o
  -9   3   8      289.70      300.04      5.92 o
  -8   3   8       31.55       30.88      2.08 o
  -7   3   8       94.74       89.22      2.88 o
  -6   3   8       44.04       47.76      2.38 o
  -5   3   8        7.05       10.04      1.33 o
  -4   3   8      434.35      410.57      5.56 o
  -3   3   8       50.20       57.14      1.87 o
  -2   3   8      245.54      255.08      3.80 o
  -1   3   8       36.18       34.36      1.67 o
   0   3   8       20.03       18.60      1.45 o
   1   3   8        4.38        2.69      1.02 o
   2   3   8        7.30       12.14      1.19 o
   3   3   8       74.53       83.05      3.92 o
   4   3   8       36.60       35.00      1.75 o
   5   3   8        3.77        3.55      1.21 o
   6   3   8       22.92       20.91      2.12 o
   7   3   8        1.57        0.93      1.99 o
   8   3   8       56.60       39.55      3.38 o
   9   3   8       57.81       58.91      4.55 o
  10   3   8       32.32       28.85      3.83 o
  11   3   8        0.48       -1.70      2.95 o
  12   3   8        0.21       -0.59      3.23 o
  13   3   8        6.52        9.23      3.95 o
  14   3   8        2.48       -1.22      7.70 o
  15   3   8        0.24       -3.37      5.08 o
 -15   4   8        0.01       -2.01      3.57 o
 -14   4   8       78.28       85.20      6.48 o
 -13   4   8       18.42       29.12      5.47 o
 -12   4   8       65.36       71.16      4.25 o
 -11   4   8        8.21        5.19      3.03 o
 -10   4   8        0.07        2.37      2.50 o
  -9   4   8       22.15       13.21      2.76 o
  -8   4   8       45.25       41.57      2.53 o
  -7   4   8       61.23       46.86      2.55 o
  -6   4   8        1.82       -0.87      1.75 o
  -5   4   8       10.08        8.21      1.61 o
  -4   4   8      112.35      111.55      2.78 o
  -3   4   8       31.58       32.05      1.74 o
  -2   4   8      430.61      432.21      5.81 o
  -1   4   8       23.18       24.23      1.67 o
   0   4   8      289.09      307.03      4.87 o
   1   4   8       39.55       38.39      1.82 o
   2   4   8      114.75      119.13      3.09 o
   3   4   8       90.77      103.13      3.45 o
   4   4   8      217.38      228.66      5.46 o
   5   4   8       20.06       27.04      2.34 o
   6   4   8      219.09      204.62      6.13 o
   7   4   8      180.98      171.00      5.78 o
   8   4   8       43.10       36.05      3.75 o
   9   4   8       13.28        9.41      5.05 o
  10   4   8        6.65        2.15      5.16 o
  11   4   8       30.15       33.97      7.53 o
  12   4   8        1.43        6.62      3.85 o
  13   4   8        8.94       13.62      4.48 o
  14   4   8        7.49        3.73      4.29 o
 -14   5   8        4.67        1.96      3.16 o
 -13   5   8        0.75       -0.72      2.88 o
 -12   5   8       13.43       17.11      3.15 o
 -11   5   8        0.60        0.47      2.36 o
 -10   5   8       45.41       45.72      3.77 o
  -9   5   8       24.51       23.37      3.17 o
  -8   5   8       10.36       11.40      2.12 o
  -7   5   8      134.05      116.29      3.67 o
  -6   5   8       16.29       11.20      1.87 o
  -5   5   8       51.28       42.12      2.42 o
  -4   5   8       85.10       86.13      3.20 o
  -3   5   8       59.31       53.54      3.04 o
  -2   5   8       66.44       67.09      3.13 o
  -1   5   8       18.95       15.64      2.21 o
   0   5   8      117.63      104.33      4.53 o
   1   5   8       36.18       39.58      2.97 o
   2   5   8      107.85      102.00      4.22 o
   3   5   8        8.61        3.61      2.07 o
   4   5   8      160.76      137.58      5.68 o
   5   5   8        6.21        2.72      2.45 o
   6   5   8      379.98      360.37     14.30 o
   7   5   8       36.02       40.73      3.69 o
   8   5   8       15.09       18.51      5.98 o
   9   5   8        4.00        4.48      3.14 o
  10   5   8        0.45       -2.09      5.58 o
  11   5   8       15.16       22.28      4.05 o
  12   5   8       28.71       25.20      4.58 o
 -12   6   8        0.81        6.49      4.84 o
 -11   6   8        1.30       -2.24      3.29 o
 -10   6   8       48.52       54.16      4.84 o
  -9   6   8        3.16        0.09      2.82 o
  -8   6   8      130.57      125.19      4.35 o
  -7   6   8        4.59        3.42      1.75 o
  -6   6   8       39.59       33.91      2.58 o
  -5   6   8        7.25       10.76      1.99 o
  -4   6   8        6.44        4.70      1.87 o
  -3   6   8       11.22       15.39      2.61 o
  -2   6   8        1.02       -1.24      2.64 o
  -1   6   8       61.36       72.35      4.33 o
   0   6   8       53.77       51.50      6.27 o
   1   6   8       17.17       16.81      2.85 o
   2   6   8       93.72       90.11      4.72 o
   3   6   8      133.52      135.74      5.66 o
   4   6   8      125.62      130.48      5.61 o
   5   6   8      250.55      259.17      7.82 o
   6   6   8       98.05       93.15      4.91 o
   7   6   8       29.73       38.78      3.70 o
   8   6   8        0.09       -2.33      2.54 o
   9   6   8        2.61        2.08      2.58 o
  10   6   8        1.72        1.08      2.88 o
  11   6   8        8.62       -2.03      9.47 o
 -10   7   8        1.86        3.21      4.96 o
  -9   7   8       13.04       18.18      5.33 o
  -8   7   8       11.24       10.60      3.82 o
  -7   7   8       21.48       24.59      3.64 o
  -6   7   8       21.05       24.15      3.19 o
  -5   7   8        9.08        6.54      2.60 o
  -4   7   8       38.83       36.34      3.44 o
  -3   7   8        7.35        5.04      2.52 o
  -2   7   8       29.58       22.07      3.25 o
  -1   7   8       11.30       14.51      3.02 o
   0   7   8       35.16       35.43      3.64 o
   1   7   8        2.26        3.35      2.59 o
   2   7   8       58.52       60.30      4.22 o
   3   7   8        0.62        1.61      2.43 o
   4   7   8        4.15        4.51      2.53 o
   5   7   8        3.70        5.54      2.44 o
   6   7   8       13.86       19.65      2.89 o
   7   7   8       20.27       24.95      4.19 o
   8   7   8        2.88        8.74      2.22 o
  -6   8   8        2.83        2.94      3.61 o
  -5   8   8        5.44        1.19      3.21 o
  -4   8   8       17.30       15.69      3.79 o
  -3   8   8       26.90       25.18      3.51 o
  -2   8   8       61.18       75.23      4.75 o
  -1   8   8        0.03        1.03      2.72 o
   0   8   8       25.59       33.22      3.90 o
   1   8   8       66.93       84.09      5.03 o
   2   8   8       18.16       24.67      3.59 o
   3   8   8        2.06       -0.71      2.54 o
   4   8   8       23.51       32.05      4.35 o
   5   8   8       16.18       10.02      4.75 o
 -17   0   9       16.06       19.04     10.71 o
 -15   0   9       55.65       46.77      5.44 o
 -13   0   9      215.44      237.95     11.48 o
 -11   0   9       18.70       21.21      4.53 o
  -9   0   9       12.67       12.69      2.61 o
  -7   0   9        7.12        6.29      1.57 o
  -5   0   9      243.78      252.08      5.12 o
  -3   0   9      974.26      982.02     12.87 o
  -1   0   9      143.45      150.44      4.04 o
   1   0   9      129.40      138.10      4.41 o
   3   0   9      392.33      425.72      8.56 o
   5   0   9       20.08       28.45      2.99 o
   7   0   9      110.51      108.00      7.59 o
   9   0   9      573.44      560.60     17.30 o
  11   0   9       52.57       62.32      6.66 o
  13   0   9       25.97       31.75      8.09 o
  15   0   9       24.73       17.28      6.31 o
 -17   1   9        0.05        3.96      3.51 o
 -16   1   9       11.98       14.42      7.15 o
 -15   1   9       72.36       72.52      4.37 o
 -14   1   9       67.44       72.67      4.64 o
 -13   1   9      104.64      112.03      5.77 o
 -12   1   9        0.74        3.23      2.67 o
 -11   1   9       12.62        9.16      2.71 o
 -10   1   9      245.26      241.82      6.53 o
  -9   1   9       42.67       47.23      2.63 o
  -8   1   9       79.46       82.93      3.42 o
  -7   1   9      674.10      692.09      7.94 o
  -6   1   9      565.79      612.19      7.17 o
  -5   1   9      834.81      894.34      9.39 o
  -4   1   9       27.74       27.99      1.54 o
  -3   1   9      106.62      104.44      2.86 o
  -2   1   9      328.39      343.24      4.86 o
  -1   1   9       29.22       26.00      1.43 o
   0   1   9        0.61       -0.86      0.86 o
   1   1   9      307.93      312.76      4.34 o
   2   1   9        4.56        4.66      1.15 o
   3   1   9      323.47      318.90      6.12 o
   4   1   9       50.97       39.58      1.93 o
   5   1   9       16.04       13.62      1.63 o
   6   1   9      222.43      216.82      4.27 o
   7   1   9       74.02       73.57      3.64 o
   8   1   9      383.93      378.36      9.77 o
   9   1   9      187.37      182.46     11.15 o
  10   1   9       13.57       11.95      2.99 o
  11   1   9       13.83       10.75      3.26 o
  12   1   9       51.55       49.32      5.43 o
  13   1   9        1.27        2.13      3.71 o
  14   1   9        8.19       10.27      4.18 o
  15   1   9       57.77       81.76      7.02 o
 -16   2   9       16.53       20.18      4.68 o
 -15   2   9       13.47       22.69      4.49 o
 -14   2   9       53.66       54.57      4.81 o
 -13   2   9        3.10        3.58      3.41 o
 -12   2   9        1.60        2.72      3.65 o
 -11   2   9      357.14      364.60      8.52 o
 -10   2   9        2.11        3.97      2.23 o
  -9   2   9      336.14      345.63      7.10 o
  -8   2   9       51.46       54.20      2.57 o
  -7   2   9      139.95      166.27      4.01 o
  -6   2   9        3.88        0.97      1.70 o
  -5   2   9      172.13      178.01      3.61 o
  -4   2   9      288.26      284.94      4.87 o
  -3   2   9      321.89      328.50      4.39 o
  -2   2   9     2164.83     2083.68     18.11 o
  -1   2   9     1274.15     1226.40     11.99 o
   0   2   9       36.50       33.92      1.65 o
   1   2   9      374.71      396.97      5.39 o
   2   2   9     2165.37     2210.02     20.08 o
   3   2   9        0.49        0.87      1.11 o
   4   2   9       46.98       51.45      2.30 o
   5   2   9       75.09       81.17      3.22 o
   6   2   9      143.64      144.02      4.85 o
   7   2   9        1.62        1.64      1.79 o
   8   2   9        3.41        5.74      2.02 o
   9   2   9      173.57      171.53      5.24 o
  10   2   9        9.25        2.99      2.80 o
  11   2   9      131.04      121.74      6.62 o
  12   2   9       90.25       80.46      5.97 o
  13   2   9       14.70       17.19      4.35 o
  14   2   9       18.70       28.62      5.05 o
  15   2   9       15.47       24.07      7.63 o
 -16   3   9        4.05        6.45      4.59 o
 -15   3   9        4.20        7.48      3.16 o
 -14   3   9        0.43        0.15      2.70 o
 -13   3   9        0.60       -2.68      3.06 o
 -12   3   9       21.05       13.24      3.65 o
 -11   3   9       10.00        9.52      2.88 o
 -10   3   9       63.78       59.32      3.69 o
  -9   3   9        2.02        0.65      2.12 o
  -8   3   9       58.30       53.39      3.16 o
  -7   3   9        1.45        1.37      1.47 o
  -6   3   9        5.48        3.98      1.35 o
  -5   3   9       13.04       16.84      1.65 o
  -4   3   9      323.18      335.75      5.07 o
  -3   3   9        1.56        2.73      1.15 o
  -2   3   9      163.36      152.24      3.88 o
  -1   3   9        0.09        1.05      1.05 o
   0   3   9      131.02      134.01      2.92 o
   1   3   9      123.76      152.11      3.22 o
   2   3   9      109.08      104.25      2.56 o
   3   3   9        3.17        5.09      1.30 o
   4   3   9      291.06      296.62      5.23 o
   5   3   9       12.90        9.66      1.52 o
   6   3   9      244.84      223.22      5.13 o
   7   3   9      364.71      336.41      8.38 o
   8   3   9      149.64      140.01      5.69 o
   9   3   9       58.61       59.40      5.51 o
  10   3   9       49.04       43.76      4.46 o
  11   3   9       61.09       63.90      5.29 o
  12   3   9        0.78        1.03      3.82 o
  13   3   9       27.31       42.86      6.76 o
  14   3   9        0.35        3.75      4.79 o
 -15   4   9        1.58       -0.14      3.83 o
 -14   4   9       14.96       25.28     13.58 o
 -13   4   9        0.12       -2.31      3.02 o
 -12   4   9        0.40        0.14      3.07 o
 -11   4   9        0.01        1.09      3.69 o
 -10   4   9       12.53       11.02      3.87 o
  -9   4   9      183.44      180.28      6.39 o
  -8   4   9      213.37      202.39      6.55 o
  -7   4   9      127.85      111.61      3.96 o
  -6   4   9      140.32      139.02      3.87 o
  -5   4   9       16.34       17.50      1.93 o
  -4   4   9        4.43        1.53      1.50 o
  -3   4   9       68.26       73.47      2.85 o
  -2   4   9       23.81       26.22      1.87 o
  -1   4   9      638.19      643.89     10.87 o
   0   4   9      251.51      230.17      4.65 o
   1   4   9      716.71      694.13      8.82 o
   2   4   9      240.10      226.32      4.39 o
   3   4   9      179.68      169.35      4.09 o
   4   4   9      124.09      128.68      4.97 o
   5   4   9       76.67       83.12      4.15 o
   6   4   9        1.95       -2.36      2.36 o
   7   4   9       22.91       19.39      3.25 o
   8   4   9       56.84       52.10      4.30 o
   9   4   9      212.11      233.88      8.35 o
  10   4   9        0.26        2.77      3.47 o
  11   4   9       30.23       29.63      4.82 o
  12   4   9       16.67       17.27      8.88 o
  13   4   9       42.41       50.49      6.21 o
 -13   5   9       62.58       74.62      9.06 o
 -12   5   9        4.61        8.98      2.95 o
 -11   5   9        1.78       -0.53      3.07 o
 -10   5   9       18.22       12.43      3.06 o
  -9   5   9       11.29       10.84      3.67 o
  -8   5   9       18.31       13.21      2.84 o
  -7   5   9      133.56      130.40      5.34 o
  -6   5   9       13.73       15.70      2.79 o
  -5   5   9       34.05       32.85      2.43 o
  -4   5   9        4.44        1.99      1.76 o
  -3   5   9      437.78      431.27      8.38 o
  -2   5   9       56.73       58.13      4.61 o
  -1   5   9      961.69      928.34     24.27 o
   0   5   9      104.73      104.18      5.19 o
   1   5   9       11.50        9.50      2.75 o
   2   5   9      121.40      122.64      5.53 o
   3   5   9       78.15       74.03      4.44 o
   4   5   9       28.42       28.31      4.42 o
   5   5   9      330.94      305.13     11.81 o
   6   5   9       31.95       42.43      3.85 o
   7   5   9      147.75      145.05      6.36 o
   8   5   9        6.16        9.06      3.04 o
   9   5   9        5.94        1.97      3.24 o
  10   5   9       24.28       32.55      8.32 o
  11   5   9        0.18        2.22      3.65 o
  12   5   9        0.63       -2.52      3.71 o
 -12   6   9       46.53       59.60      7.23 o
 -11   6   9        0.28        1.55      2.10 o
 -10   6   9       23.67       22.17      2.62 o
  -9   6   9       11.11       13.34      3.51 o
  -8   6   9        7.84       10.57      2.88 o
  -7   6   9      112.46      123.04      5.40 o
  -6   6   9       14.90       22.27      3.04 o
  -5   6   9       89.71       92.33      4.64 o
  -4   6   9        3.25        2.58      2.46 o
  -3   6   9       18.52       14.71      3.37 o
  -2   6   9       53.05       48.40      3.57 o
  -1   6   9       13.65       17.53      4.52 o
   0   6   9        2.05        4.25      2.66 o
   1   6   9        2.65       -2.30      2.30 o
   2   6   9      102.58      102.89      6.07 o
   3   6   9       55.13       59.33      6.11 o
   4   6   9        1.75        2.99      2.59 o
   5   6   9        2.01        5.01      2.77 o
   6   6   9       64.51       56.44      4.27 o
   7   6   9       84.36       89.53      5.29 o
   8   6   9        0.76       -2.70      2.70 o
   9   6   9        3.54        4.77      3.30 o
  10   6   9       11.03       20.30      7.23 o
  -9   7   9        0.12        2.16      3.39 o
  -8   7   9        0.20       -1.79      3.38 o
  -7   7   9        1.86        2.41      3.06 o
  -6   7   9        4.92        3.24      3.24 o
  -5   7   9        3.25        3.41      2.70 o
  -4   7   9       36.25       36.78      3.53 o
  -3   7   9       88.41       99.67      4.90 o
  -2   7   9       38.20       41.14      3.64 o
  -1   7   9       18.02       19.13      3.39 o
   0   7   9        9.58       14.19      3.15 o
   1   7   9        4.75        5.14      3.62 o
   2   7   9       50.99       56.24      4.34 o
   3   7   9        0.00       -0.16      2.50 o
   4   7   9        0.42        2.39      2.62 o
   5   7   9        2.46        1.82      2.46 o
   6   7   9        1.60       -0.98      2.96 o
   7   7   9        0.87        2.11      2.87 o
   8   7   9       10.47       18.57      3.29 o
  -5   8   9       48.65       59.98      5.08 o
  -4   8   9        0.51        5.09      4.75 o
  -3   8   9       18.26       16.34      3.33 o
  -2   8   9        1.18        1.67      2.79 o
  -1   8   9        1.21        4.83      4.25 o
   0   8   9        9.83       14.86      3.46 o
   1   8   9       11.65        9.49      3.48 o
   2   8   9        0.18       -2.71      2.71 o
   3   8   9        7.32       11.80      3.12 o
 -16   0  10       63.88       74.47      6.52 o
 -14   0  10       28.03       32.10      6.07 o
 -12   0  10      131.57      127.62      8.53 o
 -10   0  10      305.28      296.98     10.66 o
  -8   0  10        9.32       13.03      2.34 o
  -6   0  10      111.76       97.79      3.76 o
  -4   0  10       49.75       52.70      2.78 o
  -2   0  10       95.18       83.40      3.64 o
   0   0  10        2.52        1.79      1.71 o
   2   0  10       14.42       11.19      2.05 o
   4   0  10      250.80      245.52      6.48 o
   6   0  10        4.92        3.98      2.49 o
   8   0  10     2316.25     2184.57     47.52 o
  10   0  10      568.69      561.15     17.98 o
  12   0  10      292.45      308.13     13.62 o
  14   0  10        5.54        2.43      5.02 o
 -16   1  10       27.07       29.87      4.52 o
 -15   1  10        7.30        7.61      3.16 o
 -14   1  10        0.20        2.11      3.23 o
 -13   1  10       56.29       48.12      4.53 o
 -12   1  10        6.36        3.56      3.63 o
 -11   1  10       96.64       87.32      5.23 o
 -10   1  10        8.90        9.09      2.55 o
  -9   1  10        0.40        1.49      2.07 o
  -8   1  10        0.39       -0.48      1.47 o
  -7   1  10       15.12       15.27      1.61 o
  -6   1  10       56.19       51.74      2.11 o
  -5   1  10      155.33      148.53      3.63 o
  -4   1  10       58.11       57.69      2.05 o
  -3   1  10      147.29      163.30      5.29 o
  -2   1  10       45.63       46.40      2.30 o
  -1   1  10        0.58        0.98      1.07 o
   0   1  10       31.28       35.67      1.78 o
   1   1  10      409.32      435.28      5.87 o
   2   1  10        0.00        0.77      1.13 o
   3   1  10      133.53      117.98      3.42 o
   4   1  10       13.44       13.14      1.59 o
   5   1  10       34.07       30.79      1.97 o
   6   1  10      120.83      135.34      4.23 o
   7   1  10       88.13       93.89      3.68 o
   8   1  10      100.41       95.97      4.99 o
   9   1  10      104.96       94.73      5.13 o
  10   1  10        0.64       -2.63      2.63 o
  11   1  10       20.84       23.92      3.86 o
  12   1  10        0.90        2.74      3.12 o
  13   1  10       31.53       24.78      4.76 o
  14   1  10        4.28        4.12      4.12 o
  15   1  10        9.61       13.91      5.03 o
 -16   2  10        4.41        2.95      3.35 o
 -15   2  10        4.53        5.16      3.34 o
 -14   2  10        0.78        2.66      3.48 o
 -13   2  10        2.46       10.31      3.72 o
 -12   2  10      104.42       99.96      6.56 o
 -11   2  10       16.20       16.17      3.18 o
 -10   2  10        6.46        0.73      2.26 o
  -9   2  10      147.21      142.16      4.73 o
  -8   2  10       94.24      100.44      3.87 o
  -7   2  10        0.69        2.08      1.47 o
  -6   2  10      422.01      408.35      6.01 o
  -5   2  10      332.78      340.03      5.27 o
  -4   2  10      130.43      144.15      3.40 o
  -3   2  10       24.00       28.22      1.66 o
  -2   2  10      573.91      568.36      6.44 o
  -1   2  10      731.75      723.97      8.48 o
   0   2  10       66.02       68.80      2.06 o
   1   2  10        0.90        1.23      1.01 o
   2   2  10      205.69      188.45      3.64 o
   3   2  10      498.15      489.94      6.80 o
   4   2  10      177.18      186.49      3.86 o
   5   2  10       17.68       18.13      2.11 o
   6   2  10      129.16      121.99      3.93 o
   7   2  10      550.09      541.50      9.06 o
   8   2  10      460.16      449.86      8.15 o
   9   2  10        9.61        7.75      3.38 o
  10   2  10        5.69        7.20      3.47 o
  11   2  10       23.85       28.03      6.78 o
  12   2  10        4.12        7.40      5.75 o
  13   2  10       23.16       26.68      4.93 o
  14   2  10       41.31       53.03      6.09 o
 -15   3  10        1.50        7.52      3.44 o
 -14   3  10        4.61        2.83      3.82 o
 -13   3  10       20.72       11.53      7.61 o
 -12   3  10        6.71        2.24      2.98 o
 -11   3  10       44.12       52.51      4.25 o
 -10   3  10      228.48      217.73      7.28 o
  -9   3  10        2.27        2.10      3.05 o
  -8   3  10      120.14      109.63      4.56 o
  -7   3  10       32.62       33.48      2.98 o
  -6   3  10       11.48        8.88      1.70 o
  -5   3  10       44.07       46.40      2.16 o
  -4   3  10        0.10       -0.44      1.14 o
  -3   3  10        0.05       -0.37      1.04 o
  -2   3  10        0.01       -0.51      1.18 o
  -1   3  10      360.67      354.62      5.05 o
   0   3  10        2.46        1.21      1.11 o
   1   3  10      131.26      125.68      3.09 o
   2   3  10       82.51       84.62      2.60 o
   3   3  10        5.52        3.50      1.40 o
   4   3  10        1.04        0.31      1.70 o
   5   3  10       22.73       23.16      2.25 o
   6   3  10        0.05        1.53      1.75 o
   7   3  10       17.98       15.49      2.92 o
   8   3  10      155.44      163.94      6.29 o
   9   3  10      102.45      102.09     12.71 o
  10   3  10       20.63       27.14      4.19 o
  11   3  10        0.98        3.84      3.41 o
  12   3  10        4.63        6.91      4.48 o
  13   3  10       14.98       17.01      5.30 o
  14   3  10        1.30       -0.62      4.96 o
 -14   4  10        3.14       -0.40      3.56 o
 -13   4  10        6.19        0.76      3.47 o
 -12   4  10        0.38        0.03      3.23 o
 -11   4  10       41.33       41.10      4.55 o
 -10   4  10       62.18       57.93      5.77 o
  -9   4  10       65.97       65.56      4.05 o
  -8   4  10        5.86        3.50      2.33 o
  -7   4  10       24.19       26.75      2.86 o
  -6   4  10       48.83       55.88      3.42 o
  -5   4  10       24.65       21.91      2.32 o
  -4   4  10       98.26       91.67      3.27 o
  -3   4  10      143.30      134.27      3.91 o
  -2   4  10      115.33      102.32      3.93 o
  -1   4  10      291.03      294.78      6.65 o
   0   4  10      298.77      298.66      7.29 o
   1   4  10      151.40      136.61      4.86 o
   2   4  10      484.60      459.03      9.26 o
   3   4  10      143.88      153.87      4.88 o
   4   4  10       34.06       34.08      2.44 o
   5   4  10       15.48       12.67      3.02 o
   6   4  10       15.75       21.21      3.44 o
   7   4  10        1.15        1.30      2.77 o
   8   4  10       58.81       51.44      4.60 o
   9   4  10       63.61       64.21      5.82 o
  10   4  10        2.81       -0.21      4.63 o
  11   4  10        5.31        6.06      4.14 o
  12   4  10        0.93       -0.64      5.43 o
  13   4  10        0.03        0.50      5.75 o
 -13   5  10       34.97       43.60      4.79 o
 -12   5  10        0.11        3.81      4.15 o
 -11   5  10        1.36        3.89      3.29 o
 -10   5  10       16.13       21.63      3.87 o
  -9   5  10       40.76       35.98      3.81 o
  -8   5  10       11.94       13.99      3.08 o
  -7   5  10       10.60       10.47      3.76 o
  -6   5  10        6.55        7.56      2.66 o
  -5   5  10       22.07       16.60      2.98 o
  -4   5  10       73.38       73.74      4.24 o
  -3   5  10      419.88      394.81     12.59 o
  -2   5  10      138.08      137.65      5.48 o
  -1   5  10        0.48        0.17      2.59 o
   0   5  10       20.96       17.80      3.47 o
   1   5  10      191.62      180.88      7.11 o
   2   5  10      167.82      176.22      6.85 o
   3   5  10        1.61        3.83      2.68 o
   4   5  10       22.78       28.15      4.54 o
   5   5  10        3.41       -1.17      2.53 o
   6   5  10       27.85       27.13      4.03 o
   7   5  10       44.08       44.84      4.43 o
   8   5  10       42.84       47.27      4.47 o
   9   5  10        3.17       -0.15      3.35 o
  10   5  10        4.42       -0.64      8.06 o
  11   5  10       26.24       30.89      5.15 o
 -11   6  10       10.21       18.42      3.02 o
 -10   6  10        5.89        6.28      4.05 o
  -9   6  10        0.01       -0.71      2.69 o
  -8   6  10        0.36       -1.72      2.71 o
  -7   6  10       17.85       15.96      3.71 o
  -6   6  10        0.92        2.66      2.63 o
  -5   6  10       23.73       21.90      3.25 o
  -4   6  10        9.54        8.55      2.73 o
  -3   6  10       18.74       17.59      3.03 o
  -2   6  10        9.79        7.24      2.67 o
  -1   6  10       76.36       82.09      4.93 o
   0   6  10       12.33       12.20      3.00 o
   1   6  10       60.94       58.25      7.22 o
   2   6  10        8.31       10.61      4.09 o
   3   6  10       34.63       36.99      3.93 o
   4   6  10       64.69       70.53      4.71 o
   5   6  10       45.96       57.29      4.49 o
   6   6  10        6.85        3.98      2.96 o
   7   6  10        9.95       10.27      3.23 o
   8   6  10       34.36       41.98      5.16 o
   9   6  10       21.86       18.78      4.15 o
  -9   7  10       24.76       36.30      6.82 o
  -8   7  10        1.13        3.62      3.42 o
  -7   7  10       21.57       30.96      4.38 o
  -6   7  10       16.93       19.34      3.65 o
  -5   7  10        0.82       -1.77      2.63 o
  -4   7  10        9.22        2.98      2.82 o
  -3   7  10        7.70        9.32      2.99 o
  -2   7  10        2.02       -0.89      2.63 o
  -1   7  10        0.15        3.38      2.83 o
   0   7  10        0.16        0.30      2.80 o
   1   7  10       32.31       31.77      3.89 o
   2   7  10       20.98       25.66      3.86 o
   3   7  10       24.55       24.27      3.64 o
   4   7  10       11.80       14.42      3.29 o
   5   7  10        9.28       10.92      3.22 o
   6   7  10        7.85        8.20      3.04 o
   7   7  10        7.92        8.96      3.26 o
  -3   8  10        6.31       14.08      3.47 o
  -2   8  10       10.10        8.58      3.27 o
  -1   8  10       56.03       68.73      4.79 o
   0   8  10        1.60        3.39      3.19 o
   1   8  10        5.19        7.12      3.40 o
   2   8  10        9.71        8.25      3.33 o
 -15   0  11        0.15       -0.57      7.64 o
 -13   0  11      346.82      378.50     31.21 o
 -11   0  11       66.81       61.41      6.39 o
  -9   0  11        0.09       -2.57      2.57 o
  -7   0  11      403.89      420.41     11.14 o
  -5   0  11        0.34       -0.88      1.88 o
  -3   0  11      180.31      184.35      5.84 o
  -1   0  11       73.48       57.02      4.07 o
   1   0  11       44.62       42.74      3.06 o
   3   0  11      104.91       99.01      5.83 o
   5   0  11      443.04      459.39     10.57 o
   7   0  11      405.33      402.91     14.13 o
   9   0  11        0.98       -3.97      3.97 o
  11   0  11       59.15       59.48      7.11 o
  13   0  11       20.93       10.23      5.52 o
 -16   1  11        6.16        9.82      5.91 o
 -15   1  11       14.40       16.61      4.57 o
 -14   1  11       36.84       44.08      4.76 o
 -13   1  11       61.51       61.49      4.87 o
 -12   1  11       34.65       42.36      4.28 o
 -11   1  11       62.72       67.43      5.19 o
 -10   1  11       75.62       78.29      4.16 o
  -9   1  11        9.04       13.42      2.67 o
  -8   1  11        0.29        0.10      1.65 o
  -7   1  11       41.53       44.16      2.65 o
  -6   1  11       65.25       62.08      2.48 o
  -5   1  11       13.70       13.73      1.55 o
  -4   1  11       47.13       44.14      1.99 o
  -3   1  11        0.07       -0.77      1.02 o
  -2   1  11       36.46       43.59      1.93 o
  -1   1  11       26.39       27.09      1.78 o
   0   1  11       14.07       13.70      1.59 o
   1   1  11      146.91      142.01      3.53 o
   2   1  11      299.04      322.56      5.40 o
   3   1  11      723.94      691.92      9.67 o
   4   1  11       11.23        8.15      1.69 o
   5   1  11       10.00        9.53      2.07 o
   6   1  11      738.44      726.55     11.21 o
   7   1  11      148.39      148.11      6.91 o
   8   1  11      270.71      271.55      7.05 o
   9   1  11        4.96        3.93      2.43 o
  10   1  11        2.73        4.79      2.93 o
  11   1  11        0.04       -3.65      3.74 o
  12   1  11       32.81       39.47      6.95 o
  13   1  11        1.33        4.99      3.95 o
  14   1  11       26.01       30.51      5.58 o
 -16   2  11        0.02        2.96      4.04 o
 -15   2  11       12.74       15.78      3.95 o
 -14   2  11        6.96        9.30      4.18 o
 -13   2  11       24.72       26.64      4.94 o
 -12   2  11        1.58       -2.70      3.25 o
 -11   2  11       27.95       35.43      3.91 o
 -10   2  11       11.37       10.78      2.73 o
  -9   2  11       49.77       49.13      3.55 o
  -8   2  11        0.02       -1.30      1.85 o
  -7   2  11       40.64       39.41      2.87 o
  -6   2  11      243.82      249.14      5.84 o
  -5   2  11       23.68       21.94      1.86 o
  -4   2  11      132.90      137.67      3.43 o
  -3   2  11       33.92       39.74      1.93 o
  -2   2  11        5.18        7.57      1.39 o
  -1   2  11       18.79       21.21      1.53 o
   0   2  11        5.45        3.66      1.20 o
   1   2  11       35.73       43.42      2.05 o
   2   2  11       48.36       46.92      2.19 o
   3   2  11       54.76       54.30      2.50 o
   4   2  11        5.25        2.31      1.78 o
   5   2  11      392.78      381.94      7.25 o
   6   2  11      168.54      159.27      4.71 o
   7   2  11      182.71      184.82      5.11 o
   8   2  11       25.56       31.89      3.65 o
   9   2  11       32.58       37.17      4.57 o
  10   2  11       20.77       25.70      4.38 o
  11   2  11        1.51       -0.32      4.17 o
  12   2  11      146.52      162.89      8.59 o
  13   2  11       25.07       35.51      5.45 o
  14   2  11       28.27       39.60      5.78 o
 -15   3  11        1.12       -0.68      4.05 o
 -14   3  11       10.47       13.32      6.23 o
 -13   3  11       17.70       18.68      4.63 o
 -12   3  11       14.32       16.90      3.52 o
 -11   3  11       23.66       20.59      4.06 o
 -10   3  11        3.84        5.78      3.88 o
  -9   3  11        4.15        6.42      2.50 o
  -8   3  11       18.36       18.90      2.82 o
  -7   3  11       79.27       86.20      4.14 o
  -6   3  11       65.53       64.34      3.63 o
  -5   3  11      372.73      338.45      7.65 o
  -4   3  11      148.49      140.70      4.95 o
  -3   3  11       26.33       25.10      1.96 o
  -2   3  11       36.01       35.42      2.11 o
  -1   3  11       24.13       17.12      1.99 o
   0   3  11      162.89      153.68      4.05 o
   1   3  11       18.32       20.13      2.15 o
   2   3  11       93.78       92.81      4.36 o
   3   3  11        3.93        3.55      1.97 o
   4   3  11       55.94       60.52      3.15 o
   5   3  11       55.92       50.31      2.98 o
   6   3  11        6.64        4.78      2.57 o
   7   3  11       59.19       58.80      4.17 o
   8   3  11        0.23        0.77      2.93 o
   9   3  11        2.55        4.30      3.24 o
  10   3  11        0.27       -4.86      7.05 o
  11   3  11       59.68       51.99      7.56 o
  12   3  11        2.48       -0.57      5.40 o
  13   3  11       20.17       25.94      5.91 o
 -14   4  11        0.72        1.24      6.02 o
 -13   4  11        0.45        2.69      4.50 o
 -12   4  11        0.81        3.46      3.52 o
 -11   4  11       37.07       48.87      4.97 o
 -10   4  11       20.88       19.93      3.70 o
  -9   4  11        0.32       -2.18      2.39 o
  -8   4  11       27.39       28.73      3.11 o
  -7   4  11        2.73        0.82      2.27 o
  -6   4  11        4.17        0.09      2.18 o
  -5   4  11       99.81       98.39      6.18 o
  -4   4  11       29.71       29.51      2.89 o
  -3   4  11       16.60       13.91      2.50 o
  -2   4  11      174.89      176.45      5.52 o
  -1   4  11      279.25      276.58      6.65 o
   0   4  11       70.23       73.54      3.85 o
   1   4  11        4.51        4.13      2.14 o
   2   4  11      461.13      446.24      9.34 o
   3   4  11      122.75      109.01      4.36 o
   4   4  11       66.46       57.74      4.43 o
   5   4  11       83.23       89.90      5.31 o
   6   4  11      324.60      318.12      9.73 o
   7   4  11        7.47        5.18      3.26 o
   8   4  11       98.33       94.97      5.79 o
   9   4  11        0.00       -3.77      5.22 o
  10   4  11        1.43       -7.60     10.27 o
  11   4  11        1.71       -1.16      3.98 o
  12   4  11        0.01       -3.97      3.97 o
 -13   5  11        3.16       -0.67      3.64 o
 -12   5  11       63.36       61.49      7.03 o
 -11   5  11        1.80       -2.61      3.62 o
 -10   5  11       10.28        9.40      3.68 o
  -9   5  11        3.72        2.03      3.23 o
  -8   5  11       22.40       26.26      3.57 o
  -7   5  11       12.30        9.73      2.97 o
  -6   5  11       54.72       52.34      4.03 o
  -5   5  11       29.67       23.50      3.36 o
  -4   5  11       20.87       32.55      3.43 o
  -3   5  11        0.62        1.64      3.10 o
  -2   5  11       15.38       11.09      2.85 o
  -1   5  11       59.96       63.41      4.13 o
   0   5  11       89.74       93.41      5.29 o
   1   5  11        4.14        2.15      2.81 o
   2   5  11       12.47       14.25      3.26 o
   3   5  11       27.47       28.11      3.69 o
   4   5  11        0.11        3.69      2.78 o
   5   5  11       88.27       97.71      6.00 o
   6   5  11      115.63      112.48      7.04 o
   7   5  11       51.86       53.25      4.74 o
   8   5  11       56.81       66.45      5.18 o
   9   5  11        5.84        7.18      3.94 o
  10   5  11       17.25       13.69      4.50 o
  11   5  11        0.90        2.47      4.17 o
 -11   6  11       21.63       17.14      5.16 o
 -10   6  11        0.02        1.97      4.23 o
  -9   6  11        8.71       14.37      3.59 o
  -8   6  11       14.67        7.85      3.15 o
  -7   6  11        0.24       -2.43      2.43 o
  -6   6  11       10.68       11.00      4.81 o
  -5   6  11       11.61       14.03      3.02 o
  -4   6  11        9.27        6.80      2.92 o
  -3   6  11       23.70       26.50      4.66 o
  -2   6  11        1.29        3.37      2.61 o
  -1   6  11       32.23       37.50      3.63 o
   0   6  11       23.79       28.08      3.78 o
   1   6  11        0.66        0.46      2.72 o
   2   6  11      117.67      124.12      6.88 o
   3   6  11       15.35       19.19      3.55 o
   4   6  11       83.45       97.54      5.64 o
   5   6  11       10.48       10.13      3.31 o
   6   6  11        4.28        7.50      3.31 o
   7   6  11       18.43       15.63      3.63 o
   8   6  11        1.31       -0.79      3.15 o
   9   6  11        2.39        1.14      3.57 o
  -8   7  11       12.45       24.76      8.59 o
  -7   7  11        0.58        2.09      3.47 o
  -6   7  11        6.45        8.41      3.29 o
  -5   7  11        7.18       11.92      3.31 o
  -4   7  11       11.92       13.58      5.13 o
  -3   7  11       31.54       36.76      3.97 o
  -2   7  11        2.90        5.59      3.01 o
  -1   7  11       75.40       84.44      4.98 o
   0   7  11        2.82        7.01      3.24 o
   1   7  11        9.54       11.81      3.49 o
   2   7  11       17.03       20.36      4.81 o
   3   7  11       23.36       25.10      3.98 o
   4   7  11       31.45       36.92      4.28 o
   5   7  11       25.88       26.97      3.92 o
   6   7  11        1.61        2.01      3.48 o
 -16   0  12        0.38       12.87      8.03 o
 -14   0  12      134.32      143.00     10.19 o
 -12   0  12      133.51      130.53      9.08 o
 -10   0  12        3.98        7.46      4.27 o
  -8   0  12       49.14       42.11      4.37 o
  -6   0  12        6.20        1.61      2.16 o
  -4   0  12        1.31        0.02      2.02 o
  -2   0  12        6.13       12.71      2.44 o
   0   0  12      837.25      889.81     15.47 o
   2   0  12      168.24      185.51      5.94 o
   4   0  12      163.81      172.76      5.93 o
   6   0  12       18.44       17.30      3.60 o
   8   0  12      262.49      272.65     12.13 o
  10   0  12        0.00       -2.50      4.05 o
  12   0  12       41.01       50.66      7.34 o
 -16   1  12        2.44       -6.85      6.85 o
 -15   1  12      119.94      133.15      8.21 o
 -14   1  12      188.70      208.33     10.96 o
 -13   1  12      128.87      143.18      6.94 o
 -12   1  12      194.41      195.20      7.69 o
 -11   1  12        6.08        0.49      3.44 o
 -10   1  12       84.51       80.69      4.41 o
  -9   1  12       28.33       34.18      4.08 o
  -8   1  12        2.69       -1.99      1.99 o
  -7   1  12       25.83       28.48      2.43 o
  -6   1  12      680.99      645.37      9.65 o
  -5   1  12       85.70       81.60      2.78 o
  -4   1  12      108.94      107.42      3.11 o
  -3   1  12        0.16       -0.66      1.14 o
  -2   1  12       21.51       13.81      1.76 o
  -1   1  12      185.11      197.55      4.27 o
   0   1  12      252.67      255.15      5.25 o
   1   1  12      591.96      610.43      8.89 o
   2   1  12       20.99       19.86      1.92 o
   3   1  12        5.20        4.44      1.53 o
   4   1  12       72.88       75.26      4.01 o
   5   1  12        8.02       11.16      2.21 o
   6   1  12      223.46      232.31      5.84 o
   7   1  12      113.45      109.13      4.73 o
   8   1  12      431.04      442.54     11.52 o
   9   1  12        9.96       12.62      2.96 o
  10   1  12       16.59       14.33      4.02 o
  11   1  12       47.61       48.26      5.44 o
  12   1  12        0.01       -0.59      3.83 o
  13   1  12        1.19        2.37      7.26 o
 -15   2  12       12.10       27.33      5.70 o
 -14   2  12       25.31       33.86      6.34 o
 -13   2  12       13.71       10.68      4.18 o
 -12   2  12        0.96       -2.16      3.50 o
 -11   2  12       95.73       97.36      6.36 o
 -10   2  12        1.76        2.64      2.80 o
  -9   2  12      130.05      127.42      5.18 o
  -8   2  12        0.22       -0.76      2.01 o
  -7   2  12        0.72        0.41      1.96 o
  -6   2  12      296.36      287.41      6.60 o
  -5   2  12      611.90      570.30      8.86 o
  -4   2  12      618.93      613.27      8.61 o
  -3   2  12      405.64      397.93      5.99 o
  -2   2  12        0.40       -0.31      1.37 o
  -1   2  12       17.25       16.06      1.68 o
   0   2  12        0.17       -1.27      1.27 o
   1   2  12        8.43        9.95      1.72 o
   2   2  12      378.38      397.24      7.21 o
   3   2  12      104.31      101.24      3.73 o
   4   2  12       82.39       93.61      3.65 o
   5   2  12        8.02        2.83      2.13 o
   6   2  12        6.01        3.28      2.27 o
   7   2  12       13.91       18.63      4.45 o
   8   2  12       12.21        6.29      3.38 o
   9   2  12        0.81       -4.07      4.07 o
  10   2  12        0.46       -0.90      4.77 o
  11   2  12        0.16       -2.30      5.23 o
  12   2  12        6.46       11.25      4.46 o
  13   2  12        3.50        3.82      4.44 o
 -14   3  12       22.80       23.63      5.80 o
 -13   3  12       10.17       13.50      9.76 o
 -12   3  12        2.10       -0.84      3.20 o
 -11   3  12       37.31       40.04      4.31 o
 -10   3  12       73.90       73.38      5.44 o
  -9   3  12       21.56       20.77      3.44 o
  -8   3  12       52.76       53.14      3.87 o
  -7   3  12       39.22       43.89      3.41 o
  -6   3  12      588.73      558.23     11.47 o
  -5   3  12      492.61      467.90     12.05 o
  -4   3  12     1357.34     1336.87     19.75 o
  -3   3  12       31.89       29.07      2.92 o
  -2   3  12       71.17       72.04      3.71 o
  -1   3  12      148.71      145.05      4.55 o
   0   3  12       11.73        9.88      2.26 o
   1   3  12       94.31       90.00      4.39 o
   2   3  12      108.96      106.98      4.89 o
   3   3  12       91.46      100.22      4.06 o
   4   3  12      280.28      276.64      6.63 o
   5   3  12       80.59       75.25      3.68 o
   6   3  12      168.09      167.46      7.51 o
   7   3  12        2.82        3.02      2.75 o
   8   3  12       44.41       46.23      5.80 o
   9   3  12       85.88       86.33      7.35 o
  10   3  12        1.97       -2.14      3.97 o
  11   3  12        1.18        2.23      4.51 o
  12   3  12        1.86        2.88      4.69 o
 -13   4  12        1.21        1.34      5.16 o
 -12   4  12        0.33       -2.52      3.39 o
 -11   4  12        7.51        8.69      3.13 o
 -10   4  12       11.37        7.09      4.25 o
  -9   4  12       27.71       23.91      4.12 o
  -8   4  12       36.06       30.45      5.15 o
  -7   4  12        7.33       10.80      2.73 o
  -6   4  12        8.97        6.37      2.53 o
  -5   4  12      205.18      198.06      6.11 o
  -4   4  12        5.51       11.42      2.89 o
  -3   4  12       18.09       18.90      3.89 o
  -2   4  12        1.73       -2.00      2.00 o
  -1   4  12      161.95      158.57      5.25 o
   0   4  12       76.21       78.24      3.77 o
   1   4  12        1.68        0.74      2.11 o
   2   4  12       37.06       27.26      2.92 o
   3   4  12      100.59       88.85      4.68 o
   4   4  12      234.68      236.01     15.55 o
   5   4  12       24.81       14.98      4.25 o
   6   4  12        0.10       -2.36      2.75 o
   7   4  12        9.11       14.71      3.64 o
   8   4  12       16.12       15.79      4.61 o
   9   4  12        9.23       11.36      4.65 o
  10   4  12       21.09       29.20     12.04 o
  11   4  12        0.51        0.13      4.34 o
 -12   5  12        0.67       -2.03      4.38 o
 -11   5  12        3.88       -0.06      3.61 o
 -10   5  12        7.38        6.82      3.92 o
  -9   5  12       19.36       17.09      4.05 o
  -8   5  12       18.12       13.54      3.43 o
  -7   5  12        0.15       -2.29      2.64 o
  -6   5  12        8.20        9.15      3.03 o
  -5   5  12       17.60       20.40      2.97 o
  -4   5  12        0.08        1.71      2.27 o
  -3   5  12        3.86        4.45      2.40 o
  -2   5  12       85.47       84.73      4.13 o
  -1   5  12       16.38       18.61      2.66 o
   0   5  12       55.05       54.09      3.36 o
   1   5  12       37.74       39.54      4.23 o
   2   5  12       24.27       34.96      4.15 o
   3   5  12       68.04       66.66      5.00 o
   4   5  12        4.70       -0.02      2.88 o
   5   5  12        0.27        4.00      3.08 o
   6   5  12        5.05        8.05      3.42 o
   7   5  12        0.30       -3.37      4.21 o
   8   5  12        0.39       -2.83      3.54 o
   9   5  12       23.13       16.77      4.76 o
  10   5  12        0.19       -4.46      4.46 o
 -10   6  12        9.35        6.73      4.50 o
  -9   6  12        8.31        8.83      3.93 o
  -8   6  12       12.03       13.73      5.91 o
  -7   6  12        4.92        0.02      2.88 o
  -6   6  12        4.49        1.70      2.86 o
  -5   6  12        0.25        1.24      2.90 o
  -4   6  12        0.39       -2.60      2.60 o
  -3   6  12        3.98        3.30      2.84 o
  -2   6  12       24.12       22.36      3.49 o
  -1   6  12        5.99        4.83      2.89 o
   0   6  12       12.10       16.29      3.27 o
   1   6  12        2.50        3.79      3.09 o
   2   6  12        6.07        5.10      3.12 o
   3   6  12       17.18       23.70      3.89 o
   4   6  12        8.69        7.16      3.38 o
   5   6  12       90.55      109.46      6.57 o
   6   6  12        1.20        6.98      3.37 o
   7   6  12        0.25       -3.27      3.97 o
   8   6  12        8.71       20.77      4.76 o
  -7   7  12        3.43        2.18      3.22 o
  -6   7  12        0.00        2.08      5.30 o
  -5   7  12        3.27        2.46      4.03 o
  -4   7  12        0.02       -1.13      3.33 o
  -3   7  12       22.12       31.38      3.97 o
  -2   7  12        1.61        8.38      3.12 o
  -1   7  12       10.05       15.41      3.49 o
   0   7  12       64.83       78.50      6.37 o
   1   7  12        4.02        2.61      3.34 o
   2   7  12       95.68      116.21      6.46 o
   3   7  12       29.87       35.81      4.53 o
   4   7  12       36.00       46.69      8.01 o
   5   7  12        4.38        6.26      4.66 o
 -15   0  13      133.52      134.84     18.12 o
 -13   0  13       13.17       16.57      5.92 o
 -11   0  13       55.25       56.57      6.80 o
  -9   0  13      419.24      493.61     16.71 o
  -7   0  13      864.83      846.40     18.52 o
  -5   0  13       41.67       35.02      3.37 o
  -3   0  13        5.76        3.06      2.71 o
  -1   0  13       54.87       48.43      3.52 o
   1   0  13       56.20       53.74      3.70 o
   3   0  13       10.14        7.30      2.55 o
   5   0  13      408.81      395.16     11.14 o
   7   0  13      561.36      562.86     14.31 o
   9   0  13        5.74        4.78      5.70 o
  11   0  13       16.92        5.79      5.35 o
  13   0  13       90.11      118.89     14.34 o
 -15   1  13        5.15        6.30      4.55 o
 -14   1  13        0.13        1.47      3.96 o
 -13   1  13      101.74      116.45      7.51 o
 -12   1  13       85.92       89.61      5.68 o
 -11   1  13       32.51       27.66      3.94 o
 -10   1  13        1.65        1.68      2.83 o
  -9   1  13       52.47       54.24      3.90 o
  -8   1  13       67.68       76.26      4.11 o
  -7   1  13       11.25        9.03      3.25 o
  -6   1  13       96.49       94.30      4.45 o
  -5   1  13       35.27       33.12      2.48 o
  -4   1  13      120.57      102.53      3.89 o
  -3   1  13       29.88       26.58      2.28 o
  -2   1  13       32.90       33.61      2.29 o
  -1   1  13      252.94      265.65      5.22 o
   0   1  13      266.04      256.87      5.09 o
   1   1  13      250.66      241.59      8.21 o
   2   1  13        9.70       11.37      1.85 o
   3   1  13       14.77       14.62      2.65 o
   4   1  13       49.75       46.31      2.85 o
   5   1  13        8.03        4.74      1.98 o
   6   1  13       74.72       72.56      4.12 o
   7   1  13      355.28      372.83     11.97 o
   8   1  13       13.02       21.27      3.45 o
   9   1  13       60.72       60.01      4.55 o
  10   1  13        1.51       -0.44      3.53 o
  11   1  13       36.76       35.99      5.35 o
  12   1  13       11.21       15.78      4.78 o
  13   1  13       23.49       32.55      5.80 o
 -15   2  13        8.63       15.43      8.20 o
 -14   2  13        0.50       -3.12      3.92 o
 -13   2  13       64.48       68.62      6.38 o
 -12   2  13        0.36        0.06      3.66 o
 -11   2  13       66.55       71.48      5.86 o
 -10   2  13        0.55        2.27      2.92 o
  -9   2  13       10.62        3.18      2.95 o
  -8   2  13        0.64        1.39      2.60 o
  -7   2  13        7.06       11.08      2.63 o
  -6   2  13       94.27       94.33      3.95 o
  -5   2  13        2.90       -0.72      1.93 o
  -4   2  13      402.87      381.22      6.96 o
  -3   2  13       57.03       51.18      2.96 o
  -2   2  13       14.88       14.27      2.09 o
  -1   2  13      156.96      174.87      4.91 o
   0   2  13       20.53       24.57      2.50 o
   1   2  13        0.16        2.54      1.94 o
   2   2  13       61.50       59.63      3.18 o
   3   2  13        0.10       -1.06      1.83 o
   4   2  13       39.15       40.33      3.16 o
   5   2  13      159.06      153.93      5.21 o
   6   2  13      288.32      292.63      8.11 o
   7   2  13       49.78       46.44      3.77 o
   8   2  13       14.71        8.16      3.75 o
   9   2  13        0.01       -3.14      3.14 o
  10   2  13       94.69      104.27     10.00 o
  11   2  13        0.00       -3.23      3.23 o
  12   2  13        2.78       -1.22      4.17 o
 -14   3  13        4.21        2.47      5.77 o
 -13   3  13       10.63       15.90      4.52 o
 -12   3  13       26.60       17.63      5.10 o
 -11   3  13      100.57      110.09      7.59 o
 -10   3  13       12.34       19.48      3.71 o
  -9   3  13       99.85       90.66      5.31 o
  -8   3  13       94.24       92.86      5.24 o
  -7   3  13        1.87        2.11      2.44 o
  -6   3  13       19.50       19.94      2.99 o
  -5   3  13      106.55       99.31      4.58 o
  -4   3  13      124.69      110.37      5.07 o
  -3   3  13     1094.80     1030.24     16.30 o
  -2   3  13       56.18       61.85      3.69 o
  -1   3  13      443.76      431.70      8.92 o
   0   3  13      536.55      537.40     13.18 o
   1   3  13       11.77       14.14      2.53 o
   2   3  13      158.30      161.94      5.32 o
   3   3  13        0.26        1.69      2.28 o
   4   3  13       20.88       20.93      3.59 o
   5   3  13       11.33       12.82      5.13 o
   6   3  13       15.92       13.70      3.52 o
   7   3  13       38.51       42.36      5.85 o
   8   3  13        0.36       -2.59      5.67 o
   9   3  13      173.65      189.51     10.56 o
  10   3  13       20.96       26.26      5.76 o
  11   3  13        9.94       10.14      5.25 o
  12   3  13        0.03        3.00      4.98 o
 -13   4  13        0.08       -3.35      4.79 o
 -12   4  13        3.60        4.08      4.56 o
 -11   4  13        2.10        3.31      3.22 o
 -10   4  13       72.23       77.09      5.32 o
  -9   4  13       21.25       19.85      3.59 o
  -8   4  13       20.42       21.86      3.22 o
  -7   4  13        0.06        0.80      2.51 o
  -6   4  13       18.95       19.60      3.01 o
  -5   4  13       38.85       34.74      3.36 o
  -4   4  13      116.69      115.65      4.90 o
  -3   4  13      423.08      424.19      9.23 o
  -2   4  13      288.55      287.52      7.31 o
  -1   4  13      173.02      179.09      5.76 o
   0   4  13        8.17        4.23      2.23 o
   1   4  13       19.21       23.15      2.81 o
   2   4  13        0.16       -1.84      2.13 o
   3   4  13       73.11       63.54      4.96 o
   4   4  13       86.56       86.80      5.68 o
   5   4  13       46.49       47.11      4.70 o
   6   4  13        4.33        4.52      3.78 o
   7   4  13       12.11       15.25      4.65 o
   8   4  13        5.52       11.87      4.68 o
   9   4  13        2.71        0.86      4.26 o
  10   4  13       22.37       26.36      5.86 o
 -11   5  13       15.37       11.84      4.40 o
 -10   5  13       16.78       16.13      4.37 o
  -9   5  13       13.61       14.10      4.15 o
  -8   5  13       32.56       33.62      4.17 o
  -7   5  13        0.18        1.31      2.61 o
  -6   5  13        5.58        6.42      2.64 o
  -5   5  13        0.23        0.48      2.35 o
  -4   5  13       17.32       16.49      2.86 o
  -3   5  13        0.37       -2.07      2.97 o
  -2   5  13       13.08        9.85      2.78 o
  -1   5  13       40.35       42.33      3.36 o
   0   5  13        1.08        1.40      2.20 o
   1   5  13       27.07       29.01      4.04 o
   2   5  13        8.07        5.50      3.28 o
   3   5  13       41.97       45.06      6.00 o
   4   5  13        0.44        2.01      3.03 o
   5   5  13        1.27        1.41      3.03 o
   6   5  13        1.05        0.36      3.25 o
   7   5  13       71.20       75.65     12.69 o
   8   5  13       16.77       18.56      4.98 o
   9   5  13       11.98       14.10      4.65 o
  -9   6  13        6.26        2.85      3.82 o
  -8   6  13       18.24       21.38      4.05 o
  -7   6  13       34.20       25.87      4.01 o
  -6   6  13        0.42       -0.45      3.14 o
  -5   6  13      151.48      160.42      9.62 o
  -4   6  13        6.91       15.11      3.48 o
  -3   6  13      104.58      105.38      5.67 o
  -2   6  13        2.63        8.11      3.21 o
  -1   6  13       29.42       30.56      3.90 o
   0   6  13        0.18        7.53      3.35 o
   1   6  13       81.15       83.04      5.81 o
   2   6  13        2.02       -0.61      3.22 o
   3   6  13       13.73       15.20      3.78 o
   4   6  13       31.11       36.25      4.60 o
   5   6  13       45.77       45.29      4.93 o
   6   6  13       26.77       38.88      4.73 o
   7   6  13        0.23        1.76      3.82 o
  -5   7  13       11.53        8.41      3.62 o
  -4   7  13        9.14       10.49      3.62 o
  -3   7  13        9.25        8.95      3.54 o
  -2   7  13        8.11       17.30      3.65 o
  -1   7  13        4.31        4.50      3.27 o
   0   7  13       50.66       60.02      4.92 o
   1   7  13        1.40        4.37      3.27 o
   2   7  13        0.71        0.62      3.35 o
   3   7  13       10.53       10.45      3.87 o
 -14   0  14      103.79       83.22      9.12 o
 -12   0  14       73.62       65.77      7.45 o
 -10   0  14        1.02       -3.48      8.97 o
  -8   0  14       12.82       15.28      4.91 o
  -6   0  14       20.45       24.38      3.70 o
  -4   0  14      170.24      188.26      7.55 o
  -2   0  14        0.31       -1.06      3.16 o
   0   0  14      208.13      204.88      6.64 o
   2   0  14        7.23        1.31      2.34 o
   4   0  14        1.75        0.11      3.01 o
   6   0  14       46.81       43.80      4.79 o
   8   0  14       38.16       44.08      4.98 o
  10   0  14        0.00       -2.33      4.13 o
  12   0  14        2.46        6.96      7.67 o
 -14   1  14        0.13        0.90      4.09 o
 -13   1  14       75.07       80.50      9.40 o
 -12   1  14       13.14        7.13      4.09 o
 -11   1  14       26.15       22.57      4.59 o
 -10   1  14        3.30        1.30      2.97 o
  -9   1  14        2.32        2.68      3.04 o
  -8   1  14       10.08       11.05      2.74 o
  -7   1  14        0.83        0.41      3.19 o
  -6   1  14        0.32        3.18      2.35 o
  -5   1  14        0.63       -1.66      1.76 o
  -4   1  14        4.15        2.02      1.99 o
  -3   1  14        0.89       -1.23      1.65 o
  -2   1  14       34.93       31.29      2.54 o
  -1   1  14       68.96       74.36      3.25 o
   0   1  14        1.85        2.94      1.74 o
   1   1  14       26.25       22.88      2.39 o
   2   1  14      256.75      264.26      5.78 o
   3   1  14       27.80       25.89      2.49 o
   4   1  14       25.73       25.36      2.60 o
   5   1  14       77.77       73.29      4.14 o
   6   1  14      926.38      934.67     15.66 o
   7   1  14       22.47       22.38      3.52 o
   8   1  14      102.34      106.49      5.55 o
   9   1  14       54.22       59.45      5.84 o
  10   1  14       84.09       90.89      7.01 o
  11   1  14       39.33       31.17      5.58 o
  12   1  14        4.95       -1.39      4.95 o
 -14   2  14        8.34        5.54      5.18 o
 -13   2  14        5.16        2.85      4.35 o
 -12   2  14       34.27       40.37      5.48 o
 -11   2  14       31.36       35.39      4.88 o
 -10   2  14        1.64       -0.02      3.36 o
  -9   2  14        1.80        4.05      3.01 o
  -8   2  14        2.98        0.41      2.80 o
  -7   2  14       37.76       33.80      3.75 o
  -6   2  14       26.63       27.24      3.42 o
  -5   2  14       14.84       16.24      2.86 o
  -4   2  14       23.27       19.68      2.83 o
  -3   2  14        1.99        5.68      2.46 o
  -2   2  14       19.52       18.01      2.94 o
  -1   2  14      104.28      104.93      4.04 o
   0   2  14       10.11        9.26      2.22 o
   1   2  14        3.10        2.34      2.06 o
   2   2  14       13.12       11.38      2.33 o
   3   2  14       44.76       43.90      3.60 o
   4   2  14       15.17       12.87      2.45 o
   5   2  14        7.85       10.73      2.95 o
   6   2  14        1.00       -2.42      2.42 o
   7   2  14       15.55       17.70      4.27 o
   8   2  14       24.22       36.59      5.09 o
   9   2  14        0.52       -3.42      3.42 o
  10   2  14        0.17        1.61      4.06 o
  11   2  14        0.49       -0.64      4.76 o
 -13   3  14       10.25        9.26      4.82 o
 -12   3  14       64.95       71.09      6.31 o
 -11   3  14        0.08       -0.96      3.55 o
 -10   3  14      130.26      133.41      6.59 o
  -9   3  14        0.27        2.43      3.03 o
  -8   3  14       45.62       44.18      4.28 o
  -7   3  14      158.11      161.58      6.10 o
  -6   3  14       11.65        9.71      3.49 o
  -5   3  14       51.23       51.01      3.78 o
  -4   3  14      196.45      197.34      6.33 o
  -3   3  14      337.53      333.10      8.08 o
  -2   3  14        0.11        0.05      2.36 o
  -1   3  14      148.00      143.13      5.34 o
   0   3  14       88.54       86.10      4.14 o
   1   3  14       68.83       60.69      3.70 o
   2   3  14        0.98        2.52      2.27 o
   3   3  14        2.31       -0.22      2.70 o
   4   3  14        0.44       -2.25      2.28 o
   5   3  14       45.15       35.88      4.53 o
   6   3  14        3.93        3.46      4.13 o
   7   3  14        0.92       -3.88      3.88 o
   8   3  14       10.22        7.81      5.25 o
   9   3  14        2.07        6.09      4.78 o
  10   3  14        2.95        0.29      4.81 o
  11   3  14        2.02       -4.55      4.72 o
 -12   4  14        1.76        1.87      5.89 o
 -11   4  14       40.52       39.47      4.76 o
 -10   4  14       13.30       15.35      3.72 o
  -9   4  14       13.06        4.99      3.20 o
  -8   4  14        0.50       -2.44      2.98 o
  -7   4  14        8.47       10.65      3.05 o
  -6   4  14       90.31       93.40      5.36 o
  -5   4  14       62.98       79.27      4.54 o
  -4   4  14      145.41      130.81      5.35 o
  -3   4  14      129.02      135.39      5.36 o
  -2   4  14       21.72       26.34      3.15 o
  -1   4  14        0.01       -2.37      2.37 o
   0   4  14      216.51      202.17      6.28 o
   1   4  14       11.99       13.45      3.06 o
   2   4  14        7.49        7.56      2.51 o
   3   4  14        4.12        1.62      3.17 o
   4   4  14       14.33       17.47      3.86 o
   5   4  14        9.45       12.38      3.69 o
   6   4  14       10.11       11.38      4.46 o
   7   4  14       79.61       84.65      9.15 o
   8   4  14        3.54       -2.87      4.37 o
   9   4  14       23.22       34.22      7.56 o
  10   4  14       10.31       11.13      5.39 o
 -10   5  14        0.70        1.55      4.13 o
  -9   5  14        0.81       -0.12      3.73 o
  -8   5  14        0.00       -2.03      3.50 o
  -7   5  14        8.96        9.50      3.02 o
  -6   5  14        0.05        1.16      2.58 o
  -5   5  14        2.32        0.84      2.49 o
  -4   5  14        0.10       -0.26      2.35 o
  -3   5  14       77.91       83.54      4.49 o
  -2   5  14        0.12       -0.51      2.34 o
  -1   5  14        0.12        2.79      2.30 o
   0   5  14       12.03       13.76      3.34 o
   1   5  14       53.00       59.30      4.62 o
   2   5  14       12.10        7.65      4.65 o
   3   5  14        3.38        4.29      3.53 o
   4   5  14        0.23        3.08      3.33 o
   5   5  14        6.27        6.93      3.71 o
   6   5  14        7.33       10.88      4.05 o
   7   5  14       13.66        9.04      4.82 o
   8   5  14        9.45       12.29      5.19 o
  -8   6  14        3.15        1.59      3.78 o
  -7   6  14        3.41        4.34      3.52 o
  -6   6  14        2.07        2.84      3.30 o
  -5   6  14        6.34        1.57      3.85 o
  -4   6  14        2.96        6.06      3.34 o
  -3   6  14        2.45        8.54      3.34 o
  -2   6  14       15.09       21.65      3.86 o
  -1   6  14        0.15        3.41      3.08 o
   0   6  14        1.06       -2.93      2.93 o
   1   6  14        4.26        2.64      3.24 o
   2   6  14       26.62       29.38      4.58 o
   3   6  14       17.75       19.13      4.81 o
   4   6  14        8.99        1.45      3.75 o
   5   6  14        0.20        1.93      3.76 o
  -2   7  14        0.01       -5.49      5.49 o
  -1   7  14       33.38       30.88      6.11 o
 -13   0  15        0.68        7.73      8.15 o
 -11   0  15        8.62        7.58      5.15 o
  -9   0  15        9.19        2.62      4.19 o
  -7   0  15       11.52        4.56      4.05 o
  -5   0  15        4.65        2.24      3.84 o
  -3   0  15        6.59        3.29      2.84 o
  -1   0  15       64.51       57.12      4.05 o
   1   0  15      407.23      414.67     10.15 o
   3   0  15        0.06       -0.51      3.09 o
   5   0  15      460.65      487.47     13.49 o
   7   0  15      158.79      154.20     11.80 o
   9   0  15        6.10       12.55      4.82 o
  11   0  15       20.73       23.49      9.62 o
 -14   1  15       11.50        9.20      5.05 o
 -13   1  15       34.47       27.35      5.57 o
 -12   1  15        0.19       -3.31      3.88 o
 -11   1  15       23.18       24.39      5.19 o
 -10   1  15        1.61       -2.23      3.52 o
  -9   1  15       30.02       23.95      4.51 o
  -8   1  15       34.48       41.64      4.21 o
  -7   1  15        6.57        4.11      2.55 o
  -6   1  15        4.70        0.77      2.28 o
  -5   1  15       60.29       60.98      3.83 o
  -4   1  15        1.72       -0.14      1.78 o
  -3   1  15        9.94        7.55      2.09 o
  -2   1  15        1.58        0.02      1.96 o
  -1   1  15        0.31       -1.80      2.14 o
   0   1  15       56.14       59.23      3.40 o
   1   1  15        1.57        1.26      2.02 o
   2   1  15        3.58        4.31      2.22 o
   3   1  15        1.26       -0.82      2.38 o
   4   1  15      393.95      406.33      9.17 o
   5   1  15       18.71       18.15      3.26 o
   6   1  15      128.17      128.15      5.52 o
   7   1  15       22.02       27.67      3.55 o
   8   1  15        7.56        8.50      3.59 o
   9   1  15       13.10        6.20      3.61 o
  10   1  15        0.01        2.69      4.21 o
  11   1  15       31.70       32.32     10.57 o
 -13   2  15       10.03       13.47      4.77 o
 -12   2  15        0.23       -3.78      3.78 o
 -11   2  15        0.78        2.41      3.80 o
 -10   2  15        7.02        9.34      3.94 o
  -9   2  15        1.29       -1.86      2.92 o
  -8   2  15       10.33        6.93      3.11 o
  -7   2  15        6.11        8.23      3.78 o
  -6   2  15       13.42       10.20      3.25 o
  -5   2  15        3.11        3.07      2.56 o
  -4   2  15       10.90        9.40      2.77 o
  -3   2  15       21.04       24.70      3.17 o
  -2   2  15       12.19        4.88      2.46 o
  -1   2  15        5.18        3.50      2.39 o
   0   2  15        1.95        3.85      2.41 o
   1   2  15       29.47       29.67      2.84 o
   2   2  15        0.60        1.41      2.19 o
   3   2  15      220.69      230.19      6.19 o
   4   2  15        1.70        0.33      2.47 o
   5   2  15      133.86      127.97      7.96 o
   6   2  15        9.42       13.70      3.74 o
   7   2  15        5.84       -0.70      3.56 o
   8   2  15        0.25        0.14     10.45 o
   9   2  15        1.00       -4.70      4.70 o
  10   2  15       56.16       75.26      8.40 o
  11   2  15       19.18       29.88      6.88 o
 -12   3  15        0.13       -0.32      3.97 o
 -11   3  15        3.42        2.64      4.00 o
 -10   3  15        0.77       -0.17      3.86 o
  -9   3  15       36.50       36.88      4.45 o
  -8   3  15       67.56       68.10      5.08 o
  -7   3  15       23.66       27.12      3.85 o
  -6   3  15       85.60       81.12      5.17 o
  -5   3  15        9.56        6.38      4.76 o
  -4   3  15       52.83       55.17      6.04 o
  -3   3  15       75.09       92.44      4.62 o
  -2   3  15       44.44       43.11      3.63 o
  -1   3  15        8.14        7.86      2.71 o
   0   3  15       34.32       36.54      3.38 o
   1   3  15      126.39      142.23      9.36 o
   2   3  15        5.53        5.39      2.52 o
   3   3  15       36.22       37.51      3.51 o
   4   3  15       19.26       18.56      3.62 o
   5   3  15        4.25        4.09      4.45 o
   6   3  15       44.74       32.55      7.29 o
   7   3  15        2.47       -3.97      4.03 o
   8   3  15       27.92       31.97      6.21 o
   9   3  15        1.49        1.62      4.85 o
  10   3  15        4.36       -0.25      5.19 o
 -11   4  15        2.38        1.38      4.02 o
 -10   4  15        4.00        1.69      3.27 o
  -9   4  15       28.39       28.04      4.39 o
  -8   4  15        7.59        3.90      3.26 o
  -7   4  15      165.61      163.47      8.93 o
  -6   4  15       47.00       38.64      3.92 o
  -5   4  15        9.15        0.17      2.71 o
  -4   4  15       19.50       18.43      3.30 o
  -3   4  15       48.54       46.43      3.86 o
  -2   4  15        0.04       -1.13      2.41 o
  -1   4  15        1.42        1.57      2.54 o
   0   4  15       41.23       42.38      3.58 o
   1   4  15       14.63       14.66      2.97 o
   2   4  15       20.33       16.50      3.55 o
   3   4  15        0.19        2.35      3.10 o
   4   4  15        9.68       16.18      4.14 o
   5   4  15        9.79       10.66      3.92 o
   6   4  15        6.39        7.94      6.99 o
   7   4  15       10.12        9.10      6.96 o
   8   4  15        6.30       13.62      5.33 o
   9   4  15        0.01        3.68      5.06 o
  -9   5  15        0.77       -0.95      4.03 o
  -8   5  15        2.92        6.79      3.26 o
  -7   5  15        4.25       -1.15      2.96 o
  -6   5  15        3.49        4.94      2.91 o
  -5   5  15        1.67        4.04      3.33 o
  -4   5  15        1.45       -0.98      2.57 o
  -3   5  15        4.70        4.63      2.70 o
  -2   5  15        0.38       -1.03      2.37 o
  -1   5  15        0.09       -2.58      2.98 o
   0   5  15       49.47       53.04      4.64 o
   1   5  15       11.02        4.73      4.12 o
   2   5  15       34.04       48.40      4.59 o
   3   5  15       60.95       61.03      5.65 o
   4   5  15       47.01       44.13      8.04 o
   5   5  15       30.06       28.67      8.43 o
   6   5  15       83.78       87.01      8.26 o
   7   5  15        1.87        5.06      4.76 o
  -6   6  15        8.80       10.29      3.88 o
  -5   6  15        3.24        0.95      3.64 o
  -4   6  15        5.67        7.53      3.60 o
  -3   6  15        9.27       16.89      4.00 o
  -2   6  15       48.80       60.19      5.06 o
  -1   6  15        0.04        0.35      3.23 o
   0   6  15        1.17       -0.01      3.22 o
   1   6  15        4.00        2.39      3.41 o
   2   6  15        0.26        2.73      3.44 o
   3   6  15        1.32        0.77      5.09 o
   4   6  15       30.85       30.90      5.08 o
 -12   0  16        9.10       -2.30      7.26 o
 -10   0  16       25.77       27.71      6.22 o
  -8   0  16      178.51      179.38     10.55 o
  -6   0  16      173.00      180.88     10.39 o
  -4   0  16        0.02       -2.39      2.76 o
  -2   0  16      194.65      192.00      8.05 o
   0   0  16      206.53      220.29     10.66 o
   2   0  16       51.58       51.94      6.08 o
   4   0  16       36.20       24.55      5.25 o
   6   0  16      580.77      617.49     19.41 o
   8   0  16       55.09       51.65      6.69 o
  10   0  16       13.33       20.89      8.68 o
 -13   1  16       20.08       20.96      7.08 o
 -12   1  16        1.18       -2.57      4.07 o
 -11   1  16        3.19        2.18      4.05 o
 -10   1  16        2.82        3.76      3.97 o
  -9   1  16        7.80       -4.56      4.56 o
  -8   1  16        9.78        4.57      3.67 o
  -7   1  16       13.43       14.30      3.47 o
  -6   1  16       15.70       17.74      3.49 o
  -5   1  16        3.64       -1.70      2.78 o
  -4   1  16        5.60        6.94      2.87 o
  -3   1  16        2.03        2.32      2.63 o
  -2   1  16       37.46       42.60      4.89 o
  -1   1  16      180.94      187.93      7.67 o
   0   1  16        2.39        3.52      2.33 o
   1   1  16       23.15       25.88      2.93 o
   2   1  16        9.59        8.59      2.80 o
   3   1  16       13.60        7.65      2.93 o
   4   1  16        5.40        1.87      2.77 o
   5   1  16       63.36       75.23      8.54 o
   6   1  16        0.30       -2.60      2.60 o
   7   1  16       54.79       48.92      4.27 o
   8   1  16        4.63       -1.86      3.31 o
   9   1  16       11.11        9.79      4.37 o
  10   1  16        2.43        1.42      4.47 o
 -12   2  16       17.27       17.86      5.11 o
 -11   2  16       46.80       54.68      7.34 o
 -10   2  16       33.47       32.99      7.69 o
  -9   2  16       11.89       17.73      5.54 o
  -8   2  16        2.58        0.74      3.19 o
  -7   2  16        8.59       11.77      4.38 o
  -6   2  16       16.83       28.52      4.00 o
  -5   2  16       48.95       48.72      4.35 o
  -4   2  16        4.40        1.63      2.87 o
  -3   2  16       16.71       17.42      3.43 o
  -2   2  16       15.89       12.76      2.98 o
  -1   2  16        1.62        5.93      2.69 o
   0   2  16       69.85       67.17      4.11 o
   1   2  16       13.30        6.14      2.73 o
   2   2  16        2.37        2.63      2.66 o
   3   2  16       95.49       89.04      5.23 o
   4   2  16       60.12       58.01      4.56 o
   5   2  16        8.36        3.36      3.05 o
   6   2  16        0.92        3.92      3.86 o
   7   2  16       21.84       28.54      6.00 o
   8   2  16        0.90       -0.15      4.21 o
   9   2  16       11.07        6.37      5.26 o
  10   2  16       14.03       22.10      7.91 o
 -12   3  16       21.71       22.63      6.89 o
 -11   3  16        0.98       -2.24      4.00 o
 -10   3  16       53.50       58.37      7.34 o
  -9   3  16       12.59       14.99      3.93 o
  -8   3  16       30.43       29.20      4.34 o
  -7   3  16       32.02       24.30      4.18 o
  -6   3  16      339.20      318.75      9.73 o
  -5   3  16       72.40       72.21      5.06 o
  -4   3  16       13.81        4.73      2.85 o
  -3   3  16       48.22       46.66      3.90 o
  -2   3  16      107.26      116.43      5.25 o
  -1   3  16       22.66       25.69      4.17 o
   0   3  16       38.26       40.62      3.97 o
   1   3  16        0.19       -0.74      2.53 o
   2   3  16      334.60      328.50      8.38 o
   3   3  16       16.84       17.83      3.58 o
   4   3  16       33.05       40.92      5.24 o
   5   3  16        0.48        3.31      3.89 o
   6   3  16        0.69        2.01      3.85 o
   7   3  16        3.97        0.63      6.08 o
   8   3  16        8.49       16.35      5.74 o
   9   3  16        0.61       -1.98      5.13 o
 -10   4  16        3.01        1.52      3.56 o
  -9   4  16        1.09        1.29      3.46 o
  -8   4  16       18.80       21.33      4.20 o
  -7   4  16      161.80      158.67      9.02 o
  -6   4  16       84.55       83.26      5.61 o
  -5   4  16       38.27       31.94      3.83 o
  -4   4  16       55.29       69.43      4.55 o
  -3   4  16       43.60       41.50      3.87 o
  -2   4  16        5.26        5.17      2.83 o
  -1   4  16        0.72       -1.21      2.49 o
   0   4  16        9.49       13.71      3.00 o
   1   4  16       72.91       70.62      6.80 o
   2   4  16        9.08       12.05      3.77 o
   3   4  16       15.30        8.97      5.69 o
   4   4  16        2.42       11.81      4.09 o
   5   4  16       13.02       17.60      5.40 o
   6   4  16        2.35       -0.91      4.93 o
   7   4  16       27.65       20.82      5.91 o
  -8   5  16        2.53        5.24      3.44 o
  -7   5  16        7.60        9.60      3.53 o
  -6   5  16       11.70       11.68      3.59 o
  -5   5  16        1.41        4.16      3.08 o
  -4   5  16        0.60       -0.80      2.93 o
  -3   5  16       10.33       11.91      3.48 o
  -2   5  16        0.82        0.25      2.74 o
  -1   5  16        0.70        3.37      3.19 o
   0   5  16        0.95        3.82      3.31 o
   1   5  16        0.02       -0.82      3.30 o
   2   5  16        3.08       -1.63      3.07 o
   3   5  16       12.11       14.39      3.88 o
   4   5  16        6.09        6.73      3.78 o
   5   5  16        0.52       -4.49      4.49 o
  -4   6  16        3.16        8.95      3.88 o
  -3   6  16        0.18        3.47      3.67 o
  -2   6  16       12.72        9.50      3.88 o
  -1   6  16        0.02       -3.77      3.77 o
   0   6  16       35.73       46.23      4.96 o
   1   6  16        1.11        2.45      3.57 o
 -11   0  17       29.23       29.81     10.21 o
  -9   0  17      137.76      158.22     15.05 o
  -7   0  17       18.13        9.98      7.02 o
  -5   0  17        2.88       -2.07      5.90 o
  -3   0  17      205.99      219.39     11.06 o
  -1   0  17      266.21      252.98     11.79 o
   1   0  17        2.02       -2.80      4.28 o
   3   0  17       17.61       20.47      5.01 o
   5   0  17       47.02       46.66      6.47 o
   7   0  17       61.45       64.33      7.21 o
   9   0  17        1.94        4.19      7.73 o
 -12   1  17       12.88        9.34      5.98 o
 -11   1  17       16.36       19.48      5.18 o
 -10   1  17       32.51       35.55      5.52 o
  -9   1  17       55.14       48.02      5.73 o
  -8   1  17       63.14       64.30      5.93 o
  -7   1  17        5.26        1.67      4.53 o
  -6   1  17       51.40       38.55      4.27 o
  -5   1  17        3.82        1.82      3.05 o
  -4   1  17        0.74       -2.68      2.68 o
  -3   1  17       10.10       12.08      3.35 o
  -2   1  17       22.44       18.87      4.03 o
  -1   1  17        4.50        9.60      3.20 o
   0   1  17        0.03       -0.12      2.93 o
   1   1  17        0.02       -2.72      2.72 o
   2   1  17        0.34        0.28      2.95 o
   3   1  17      183.70      194.61      7.53 o
   4   1  17        0.84       -2.98      2.98 o
   5   1  17      283.80      307.14      9.55 o
   6   1  17       11.14        9.18      3.50 o
   7   1  17        0.42       -3.61      3.61 o
   8   1  17        0.89        1.54      4.07 o
   9   1  17       28.12       23.96      8.54 o
 -11   2  17        8.92        9.96      5.09 o
 -10   2  17       14.23        9.32      4.48 o
  -9   2  17        3.58        7.45      4.34 o
  -8   2  17        8.35        5.17      4.54 o
  -7   2  17        6.88        2.53      5.35 o
  -6   2  17        0.11       -2.97      2.97 o
  -5   2  17      123.65      120.92      6.26 o
  -4   2  17      142.87      147.19     11.86 o
  -3   2  17      187.79      180.30      8.71 o
  -2   2  17      130.48      128.88      6.10 o
  -1   2  17       62.31       67.05      4.45 o
   0   2  17       24.22       27.15      3.47 o
   1   2  17        0.24       -0.64      2.55 o
   2   2  17        0.42        1.59      3.06 o
   3   2  17        0.13       -1.33      2.93 o
   4   2  17       78.64       82.13      5.31 o
   5   2  17       93.29       84.01      6.74 o
   6   2  17       29.15       26.25      5.23 o
   7   2  17       64.51       55.85      6.33 o
   8   2  17        8.31       11.05      5.07 o
 -11   3  17       25.86       25.37      6.99 o
 -10   3  17        8.28        7.52      4.73 o
  -9   3  17        0.95       -6.37      6.37 o
  -8   3  17       19.73       26.78      5.62 o
  -7   3  17       14.65        8.52      3.60 o
  -6   3  17        4.62        2.91      3.35 o
  -5   3  17      417.45      433.01     11.69 o
  -4   3  17       46.72       51.62      5.65 o
  -3   3  17      293.43      306.03      8.52 o
  -2   3  17       18.52       15.89      4.02 o
  -1   3  17        0.23       -1.31      2.65 o
   0   3  17        4.50        1.45      3.42 o
   1   3  17       21.14       22.74      3.40 o
   2   3  17       38.88       41.55      5.11 o
   3   3  17       48.51       45.90      6.84 o
   4   3  17       12.16        7.12      4.37 o
   5   3  17        0.30        0.83      3.84 o
   6   3  17        1.85        2.12      4.31 o
   7   3  17       13.93        6.36      4.58 o
   8   3  17        4.42       -1.53      5.44 o
  -9   4  17        4.18        4.97      3.79 o
  -8   4  17        0.02        1.85      3.68 o
  -7   4  17       14.17       10.00      3.81 o
  -6   4  17       79.00       75.70      5.59 o
  -5   4  17       31.63       24.98      4.11 o
  -4   4  17       86.72       85.70      5.65 o
  -3   4  17       10.08        5.96      3.12 o
  -2   4  17        7.84        8.64      3.07 o
  -1   4  17        2.22       -2.10      2.70 o
   0   4  17        7.86        3.39      3.32 o
   1   4  17       20.61       21.17      4.10 o
   2   4  17       12.79       12.35      3.66 o
   3   4  17        1.50       -2.18      3.88 o
   4   4  17        0.23       -3.73      3.78 o
   5   4  17       13.68        9.97      4.77 o
   6   4  17        1.81       -1.67      4.12 o
  -6   5  17       28.91       39.09      4.90 o
  -5   5  17       26.28       33.04      6.15 o
  -4   5  17        1.11        7.28      3.14 o
  -3   5  17        1.04        3.04      2.96 o
  -2   5  17       41.99       45.49      4.96 o
  -1   5  17        0.02       -4.00      5.69 o
   0   5  17       11.25        9.02      3.93 o
   1   5  17        0.15       -3.30      3.30 o
   2   5  17        0.43        3.80      3.69 o
   3   5  17        0.04        1.80      3.55 o
 -10   0  18        0.58       -4.96      7.85 o
  -8   0  18        1.35        4.96      7.02 o
  -6   0  18       11.24        5.84      6.55 o
  -4   0  18        7.56        8.15      7.44 o
  -2   0  18       11.77       10.93      4.92 o
   0   0  18      190.33      179.29     10.52 o
   2   0  18       14.53       10.63      5.17 o
   4   0  18      370.10      363.72     14.94 o
   6   0  18       25.23       26.63      6.13 o
   8   0  18       65.05       67.18     12.40 o
 -11   1  18        0.17       -0.76      5.60 o
 -10   1  18        3.18       -4.66      4.66 o
  -9   1  18        0.93        3.70      4.27 o
  -8   1  18        7.93        4.76      5.64 o
  -7   1  18        6.69       -3.08      3.90 o
  -6   1  18        4.88        5.46      4.00 o
  -5   1  18       12.34       20.28      4.41 o
  -4   1  18        1.54        2.55      3.10 o
  -3   1  18        1.54       -1.08      3.37 o
  -2   1  18       45.35       45.33     13.97 o
  -1   1  18        5.70        9.31      3.96 o
   0   1  18        4.87       -1.65      3.45 o
   1   1  18        3.51        2.34      5.24 o
   2   1  18        0.32       -4.91      4.91 o
   3   1  18        0.18       -3.56      3.56 o
   4   1  18        0.00        0.69      4.21 o
   5   1  18        1.53        0.53      3.84 o
   6   1  18        0.89       -3.90      4.83 o
   7   1  18        8.19       14.30      6.10 o
   8   1  18        0.92        2.40      5.48 o
 -10   2  18        0.20        4.93      4.47 o
  -9   2  18        3.56        5.85      4.52 o
  -8   2  18       11.98        1.74      4.36 o
  -7   2  18        4.34       -3.70      3.70 o
  -6   2  18       12.16       16.04      4.06 o
  -5   2  18        3.07        3.82      4.16 o
  -4   2  18        9.26        6.77      3.52 o
  -3   2  18       36.93       36.87      4.33 o
  -2   2  18        0.31       -2.92      2.92 o
  -1   2  18        0.01       -3.29      3.29 o
   0   2  18       26.46       27.32      5.46 o
   1   2  18        6.44       10.13      3.88 o
   2   2  18        4.95        3.93      3.83 o
   3   2  18        0.00       -1.06      3.50 o
   4   2  18       80.54       78.80      8.06 o
   5   2  18       25.97       29.53     12.75 o
   6   2  18       19.92       15.24      5.86 o
   7   2  18       13.34       18.93      6.26 o
  -9   3  18       13.01       12.90      5.10 o
  -8   3  18        0.61       -2.86      4.12 o
  -7   3  18       18.86       14.98      4.27 o
  -6   3  18       89.69       80.81      7.64 o
  -5   3  18        7.92        8.25      3.84 o
  -4   3  18       47.64       42.90      4.71 o
  -3   3  18        0.49       -1.95      3.12 o
  -2   3  18       29.46       31.49      4.32 o
  -1   3  18        7.19        1.03      3.50 o
   0   3  18        6.35        0.82      3.76 o
   1   3  18       12.65       11.89      3.66 o
   2   3  18       19.23       16.99      7.11 o
   3   3  18        1.31        4.14      4.24 o
   4   3  18       18.05       20.30      5.18 o
   5   3  18        0.43       -3.68      3.68 o
   6   3  18       16.57       12.06      5.05 o
  -7   4  18        2.38        0.93      3.54 o
  -6   4  18        0.03        0.14      3.46 o
  -5   4  18      132.50      147.97      7.29 o
  -4   4  18       20.03       20.36      4.23 o
  -3   4  18       31.95       30.82      4.46 o
  -2   4  18        8.00        4.51      3.14 o
  -1   4  18       24.52       26.56      3.89 o
   0   4  18        0.03        4.66      3.52 o
   1   4  18        4.50        5.65      3.94 o
   2   4  18        0.30        1.01      4.11 o
   3   4  18        2.74        0.12      4.33 o
   4   4  18        1.62        6.07      4.59 o
  -3   5  18       18.58       14.95      4.88 o
  -2   5  18       11.92        1.87      3.83 o
  -1   5  18        1.93        2.12      3.79 o
   0   5  18        4.72        2.87      3.87 o
  -9   0  19        5.55       -6.67      6.67 o
  -7   0  19       26.85        6.37      7.79 o
  -5   0  19       16.58       17.88      8.50 o
  -3   0  19        1.67       -0.12      6.37 o
  -1   0  19       52.60       59.80     10.27 o
   1   0  19        0.46       -3.96      4.45 o
   3   0  19      208.85      214.59     12.10 o
   5   0  19      136.63      134.46     12.04 o
 -10   1  19        3.28       -0.46      5.38 o
  -9   1  19        1.02       -1.89      5.19 o
  -8   1  19        7.67       11.62      7.91 o
  -7   1  19        8.44       13.99      5.72 o
  -6   1  19        6.07        5.17      7.26 o
  -5   1  19        9.31        8.98     12.99 o
  -4   1  19        0.22        6.93      6.49 o
  -3   1  19        3.57        2.58      4.22 o
  -2   1  19       17.17       12.63      4.37 o
  -1   1  19       19.76       20.47      4.76 o
   0   1  19        0.04       -3.36      3.70 o
   1   1  19       47.43       45.74      5.55 o
   2   1  19       84.23       80.72      6.52 o
   3   1  19        1.72       -3.49      3.49 o
   4   1  19       62.88       60.45      5.98 o
   5   1  19       17.40       12.39     10.65 o
   6   1  19        3.58       -3.78      5.55 o
  -9   2  19        0.76       -3.17      4.25 o
  -8   2  19        0.11       -3.56      4.32 o
  -7   2  19        0.39       -4.08      4.08 o
  -6   2  19       13.43       21.75      5.11 o
  -5   2  19        9.29        7.14      3.75 o
  -4   2  19       21.93       23.41      4.29 o
  -3   2  19        0.01        3.35      5.07 o
  -2   2  19        0.52       -3.16      3.66 o
  -1   2  19       15.03       17.90      4.67 o
   0   2  19        9.40        2.26      3.95 o
   1   2  19       11.07       11.61      4.50 o
   2   2  19       15.41       12.78      5.39 o
   3   2  19       37.40       32.92      6.56 o
   4   2  19        0.99        2.46      5.36 o
   5   2  19        0.89       -4.62      4.62 o
   6   2  19       12.24       12.03      5.95 o
  -8   3  19        7.10        1.76      5.56 o
  -7   3  19        0.49       -0.51      4.34 o
  -6   3  19        2.93        6.31      3.86 o
  -5   3  19       16.83       21.37      4.44 o
  -4   3  19       10.97       10.27      3.87 o
  -3   3  19        3.86        0.03      5.15 o
  -2   3  19        7.07        2.88      3.52 o
  -1   3  19       22.18       24.68      5.01 o
   0   3  19        5.53        2.39      4.01 o
   1   3  19       34.65       43.54      7.11 o
   2   3  19       12.76        8.66      5.39 o
   3   3  19        9.64       -4.54      4.67 o
   4   3  19       17.32       15.03      6.01 o
  -5   4  19        0.00       -0.15      4.28 o
  -4   4  19        0.74        2.61      3.85 o
  -3   4  19        0.09       -0.89      3.38 o
  -2   4  19        5.82        8.54      3.81 o
  -1   4  19        5.80        0.19      4.34 o
   0   4  19        2.74        6.07      6.23 o
   1   4  19       30.20       34.68      8.47 o
  -8   0  20       35.63       36.71     10.80 o
  -6   0  20        0.06       -6.43      6.43 o
  -4   0  20        0.02       -6.26      6.26 o
  -2   0  20       68.07       54.54     10.80 o
   0   0  20        2.91        0.30      6.85 o
   2   0  20        9.58       11.27      7.67 o
   4   0  20       71.50       79.69     11.81 o
  -8   1  20       24.63       35.35      7.59 o
  -7   1  20        0.00        1.60      5.41 o
  -6   1  20        4.13       -7.77     10.71 o
  -5   1  20        0.02       -4.53      5.32 o
  -4   1  20        0.18       -3.63      4.79 o
  -3   1  20       46.17       54.03      7.55 o
  -2   1  20        0.09       -0.15      4.84 o
  -1   1  20       13.42       14.94      6.91 o
   0   1  20        0.14       -0.98      3.78 o
   1   1  20       31.92       32.97      6.17 o
   2   1  20       19.59       10.52      4.74 o
   3   1  20        1.47       -1.34      4.22 o
   4   1  20       39.35       30.50      5.50 o
  -7   2  20        1.29       -4.74      5.63 o
  -6   2  20        0.28       -4.64      4.64 o
  -5   2  20       10.70       13.31      6.07 o
  -4   2  20       68.91       66.01      9.18 o
  -3   2  20        0.45        0.66      4.32 o
  -2   2  20       18.60       24.72      5.21 o
  -1   2  20       17.13       12.71      4.72 o
   0   2  20       35.95       42.78      5.83 o
   1   2  20       41.13       44.20      6.96 o
   2   2  20       11.81       12.27      4.61 o
   3   2  20       36.35       42.58      7.55 o
  -5   3  20       28.51       21.19      4.71 o
  -4   3  20        5.15        5.85      6.60 o
  -3   3  20       11.30        3.37      4.48 o
  -2   3  20        6.41        8.19      4.65 o
  -1   3  20        0.49       -1.88      4.15 o
   0   3  20       25.41        5.90      5.55 o
   1   3  20        0.04        3.75      5.52 o
  -5   0  21        0.98       -6.79      6.79 o
  -3   0  21       12.69        8.62      8.97 o
  -1   0  21        0.64       -1.24      6.85 o
   1   0  21       38.60       44.68     10.51 o
  -5   1  21      131.13      141.64     10.95 o
  -4   1  21        4.98        8.39      6.32 o
  -3   1  21       81.75       61.93      8.30 o
  -2   1  21        0.33       -2.12      5.21 o
  -1   1  21        0.96       -5.24      5.24 o
   0   1  21        1.56        9.57      6.09 o
   1   1  21        6.51        1.20      5.53 o
   2   1  21        0.40       -1.59      4.29 o
  -3   2  21        0.78       -5.51      5.51 o
  -2   2  21        6.67       -0.94      5.33 o
  -1   2  21        2.68        2.22      4.58 o
   0   2  21        7.02       10.45      4.88 o
 
